# Supplementary material for: Meristem culture and subsequent micropropagation of Chilean strawberry (Fragaria chiloensis (L.) Duch.)
Source: Biol Res. 2017 Jun 2;50:20. doi: 10.1186/s40659-017-0125-8 (PMC5455130; doi:10.1186/s40659-017-0125-8)
Supplement: Supplementary file 1 — Additional file 1. Raw data. [file 40659_2017_125_MOESM1_ESM.xlsx]

## Sheet: Planilla evaluación
Evaluacion Ensayo Frutillas		Frutillas
							1	Vivo		0	0
Mediciones				Fecha			2	Muerto		1	0.25
										2	0.5
										3	0.75
										4	1
Tratamiento	Repetición	Nº Planta	Supervivencia	Peso fresco	Altura planta	Número de hojas	Número de brotes	Número de raices	Presencia de callo	Diametro callo	Oxidación
T1	R1
T1	R1
T1	R1
T1	R1
T1	R1
T1	R1
T1	R1
T1	R1
T1	R2
T1	R2
T1	R2
T1	R2
T1	R2
T1	R2
T1	R2
T1	R2
T1	R3
T1	R3
T1	R3
T1	R3
T1	R3
T1	R3
T1	R3
T1	R3
T1	R4
T1	R4
T1	R4
T1	R4
T1	R4
T1	R4
T1	R4
T1	R4
T2	R1
T2	R1
T2	R1
T2	R1
T2	R1
T2	R1
T2	R1
T2	R1
T2	R2
T2	R2
T2	R2
T2	R2
T2	R2
T2	R2
T2	R2
T2	R2
T2	R3
T2	R3
T2	R3
T2	R3
T2	R3
T2	R3
T2	R3
T2	R3
T2	R4
T2	R4
T2	R4
T2	R4
T2	R4
T2	R4
T2	R4
T2	R4
T3	R1
T3	R1
T3	R1
T3	R1
T3	R1
T3	R1
T3	R1
T3	R1
T3	R2
T3	R2
T3	R2
T3	R2
T3	R2
T3	R2
T3	R2
T3	R2
T3	R3
T3	R3
T3	R3
T3	R3
T3	R3
T3	R3
T3	R3
T3	R3
T3	R4
T3	R4
T3	R4
T3	R4
T3	R4
T3	R4
T3	R4
T3	R4
T4	R1
T4	R1
T4	R1
T4	R1
T4	R1
T4	R1
T4	R1
T4	R1
T4	R2
T4	R2
T4	R2
T4	R2
T4	R2
T4	R2
T4	R2
T4	R2
T4	R3
T4	R3
T4	R3
T4	R3
T4	R3
T4	R3
T4	R3
T4	R3
T4	R4
T4	R4
T4	R4
T4	R4
T4	R4
T4	R4
T4	R4
T4	R4
T5	R1
T5	R1
T5	R1
T5	R1
T5	R1
T5	R1
T5	R1
T5	R1
T5	R2
T5	R2
T5	R2
T5	R2
T5	R2
T5	R2
T5	R2
T5	R2
T5	R3
T5	R3
T5	R3
T5	R3
T5	R3
T5	R3
T5	R3
T5	R3
T5	R4
T5	R4
T5	R4
T5	R4
T5	R4
T5	R4
T5	R4
T5	R4
T6	R1
T6	R1
T6	R1
T6	R1
T6	R1
T6	R1
T6	R1
T6	R1
T6	R2
T6	R2
T6	R2
T6	R2
T6	R2
T6	R2
T6	R2
T6	R2
T6	R3
T6	R3
T6	R3
T6	R3
T6	R3
T6	R3
T6	R3
T6	R3
T6	R4
T6	R4
T6	R4
T6	R4
T6	R4
T6	R4
T6	R4
T6	R4
T7	R1
T7	R1
T7	R1
T7	R1
T7	R1
T7	R1
T7	R1
T7	R1
T7	R2
T7	R2
T7	R2
T7	R2
T7	R2
T7	R2
T7	R2
T7	R2
T7	R3
T7	R3
T7	R3
T7	R3
T7	R3
T7	R3
T7	R3
T7	R3
T7	R4
T7	R4
T7	R4
T7	R4
T7	R4
T7	R4
T7	R4
T7	R4
T8	R1
T8	R1
T8	R1
T8	R1
T8	R1
T8	R1
T8	R1
T8	R1
T8	R2
T8	R2
T8	R2
T8	R2
T8	R2
T8	R2
T8	R2
T8	R2
T8	R3
T8	R3
T8	R3
T8	R3
T8	R3
T8	R3
T8	R3
T8	R3
T8	R4
T8	R4
T8	R4
T8	R4
T8	R4
T8	R4
T8	R4
T8	R4
T9	R1
T9	R1
T9	R1
T9	R1
T9	R1
T9	R1
T9	R1
T9	R1
T9	R2
T9	R2
T9	R2
T9	R2
T9	R2
T9	R2
T9	R2
T9	R2
T9	R3
T9	R3
T9	R3
T9	R3
T9	R3
T9	R3
T9	R3
T9	R3
T9	R4
T9	R4
T9	R4
T9	R4
T9	R4
T9	R4
T9	R4
T9	R4
T10	R1
T10	R1
T10	R1
T10	R1
T10	R1
T10	R1
T10	R1
T10	R1
T10	R2
T10	R2
T10	R2
T10	R2
T10	R2
T10	R2
T10	R2
T10	R2
T10	R3
T10	R3
T10	R3
T10	R3
T10	R3
T10	R3
T10	R3
T10	R3
T10	R4
T10	R4
T10	R4
T10	R4
T10	R4
T10	R4
T10	R4
T10	R4
T11	R1
T11	R1
T11	R1
T11	R1
T11	R1
T11	R1
T11	R1
T11	R1
T11	R2
T11	R2
T11	R2
T11	R2
T11	R2
T11	R2
T11	R2
T11	R2
T11	R3
T11	R3
T11	R3
T11	R3
T11	R3
T11	R3
T11	R3
T11	R3
T11	R4
T11	R4
T11	R4
T11	R4
T11	R4
T11	R4
T11	R4
T11	R4
T12	R1
T12	R1
T12	R1
T12	R1
T12	R1
T12	R1
T12	R1
T12	R1
T12	R2
T12	R2
T12	R2
T12	R2
T12	R2
T12	R2
T12	R2
T12	R2
T12	R3
T12	R3
T12	R3
T12	R3
T12	R3
T12	R3
T12	R3
T12	R3
T12	R4
T12	R4
T12	R4
T12	R4
T12	R4
T12	R4
T12	R4
T12	R4
T13	R1
T13	R1
T13	R1
T13	R1
T13	R1
T13	R1
T13	R1
T13	R1
T13	R2
T13	R2
T13	R2
T13	R2
T13	R2
T13	R2
T13	R2
T13	R2
T13	R3
T13	R3
T13	R3
T13	R3
T13	R3
T13	R3
T13	R3
T13	R3
T13	R3
T13	R4
T13	R4
T13	R4
T13	R4
T13	R4
T13	R4
T13	R4
T13	R4
T14	R1
T14	R1
T14	R1
T14	R1
T14	R1
T14	R1
T14	R1
T14	R1
T14	R2
T14	R2
T14	R2
T14	R2
T14	R2
T14	R2
T14	R2
T14	R2
T14	R3
T14	R3
T14	R3
T14	R3
T14	R3
T14	R3
T14	R3
T14	R3
T14	R3
T14	R4
T14	R4
T14	R4
T14	R4
T14	R4
T14	R4
T14	R4
T14	R4

## Sheet: Puren (PC)
Evaluacion Ensayo Frutillas
							1	Vivo		0	0
Mediciones				Fecha			0	Muerto		1	0.25
										2	0.5
										3	0.75
										4	1
Tratamiento	Repetición	Nº Planta	Supervivencia	Peso fresco	Altura planta	Número de hojas	Número de brotes	Número de raices	Presencia de callo	Diametro callo	Oxidación
T1	R1	1	1	1.6282	0.3	5	17	0	0	0	1
T1	R1	2	1	1.2024	0.3	4	10	0	0	0	1
T1	R1	3	1	2.94	0.1	2	18	0	0	0	1
T1	R1	4	1	0.8353	0.2	6	5	0	0	0	0
T1	R1	5	0	0	0	0	0	0	0	0	0
T1	R1	6	0	0	0	0	0	0	0	0	0
T1	R1	7	0	0	0	0	0	0	0	0	0
T1	R1	8	0	0	0	0	0	0	0	0	0
T1	R2	1	1	0.808	0.3	4	5	0	0	0	1
T1	R2	2	1	1.9227	0.2	3	13	0	0	0	1
T1	R2	3	1	1.4648	0.5	3	16	0	0	0	0
T1	R2	4	1	2.175	0.3	5	18	0	0	0	1
T1	R2	5	1	2.419	0.5	9	12	0	0	0	0
T1	R2	6	1	1.769	0.3	8	17	0	0	0	0
T1	R2	7	1	2.209	0.2	4	14	0	1	1.4	1
T1	R2	8	1	0.923	0.4	6	14	0	0	0	0
T1	R3	1	1	0.5261	0.2	0	3	0	0	0	4
T1	R3	2	1	0.0682	0.2	0	2	0	0	0	4
T1	R3	3	1	0.5771	0.3	0	2	0	0	0	4
T1	R3	4	1	0.1278	0.1	0	0	0	0	0	4
T1	R3	5	0	0	0	0	0	0	0	0	0
T1	R3	6	0	0	0	0	0	0	0	0	0
T1	R3	7	0	0	0	0	0	0	0	0	0
T1	R3	8	0	0	0	0	0	0	0	0	0
T1	R4	1	0	0	0	0	0	0	0	0	0
T1	R4	2	0	0	0	0	0	0	0	0	0
T1	R4	3	0	0	0	0	0	0	0	0	0
T1	R4	4	0	0	0	0	0	0	0	0	0
T1	R4	5	0	0	0	0	0	0	0	0	0
T1	R4	6	0	0	0	0	0	0	0	0	0
T1	R4	7	0	0	0	0	0	0	0	0	0
T1	R4	8	0	0	0	0	0	0	0	0	0
T2	R1	1	1	1.7122	0.7	25	8	6	2	0	0
T2	R1	2	1	3.3092	0.6	18	14	14	2	0	0
T2	R1	3	1	3.094	0.4	15	12	8	2	0	1
T2	R1	4	1	1.0799	0.4	13	9	7	2	0	0
T2	R1	5	0	0	0	0	0	0	0	0	0
T2	R1	6	0	0	0	0	0	0	0	0	0
T2	R1	7	0	0	0	0	0	0	0	0	0
T2	R1	8	0	0	0	0	0	0	0	0	0
T2	R2	1	1	0.5138	0.5	8	7	2	0	0	0
T2	R2	2	1	0.3536	0.8	16	5	0	0	0	0
T2	R2	3	1	0.3023	1.2	4	5	0	0	0	0
T2	R2	4	1	0.1937	0.9	5	3	0	0	0	1
T2	R2	5	1	0.6101	0.7	9	4	0	0	0	0
T2	R2	6	1	0.8222	0.7	5	12	2	0	0	0
T2	R2	7	1	0.0665	0.1	3	0	0	0	0	0
T2	R2	8	1	0.219	0.3	5	4	0	0	0	1
T2	R3	1	1	0.513	0.4	8	7	0	0	0	0
T2	R3	2	1	0.7915	0.6	11	6	0	0	0	0
T2	R3	3	1	0.0743	0.1	3	2	0	0	0	0
T2	R3	4	1	0.0409	0.1	5	0	0	0	0	0
T2	R3	5	0	0	0	0	0	0	0	0	0
T2	R3	6	1	0.3169	0.3	9	7	0	0	0	0
T2	R3	7	1	0.3036	0.8	7	5	0	0	0	0
T2	R3	8	1	0.8747	0.6	4	10	2	0	0	0
T2	R4	1	0	0	0	0	0	0	0	0	0
T2	R4	2	1	1.2624	0.5	8	10	0	0	0	0
T2	R4	3	1	0.6427	0.5	15	8	0	0	0	0
T2	R4	4	1	0.6539	0.3	7	6	0	0	0	0
T2	R4	5	1	0.3572	0.6	6	8	0	0	0	0
T2	R4	6	1	0.6983	0.4	8	7	1	0	0	0
T2	R4	7	1	1.6048	0.7	13	19	1	0	0	0
T2	R4	8	1	0.8011	0.5	7	7	5	0	0	0
T3	R1	1	1	0.1596	0.1	8	3	1	0	0	0
T3	R1	2	1	0.0943	0.3	8	0	4	0	0	0
T3	R1	3	1	1.0451	0.2	9	11	1	0	0	0
T3	R1	4	0	0	0	0	0	0	0	0	0
T3	R1	5	1	0.3578	0.3	9	1	4	0	0	0
T3	R1	6	1	0.2085	0.5	8	4	2	0	0	0
T3	R1	7	1	0.5314	0.5	10	1	5	0	0	0
T3	R1	8	1	0.1866	0.5	13	0	4	0	0	0
T3	R2	1	1	0.1085	0.3	9	0	3	0	0	0
T3	R2	2	1	0.7222	0.5	10	5	4	0	0	0
T3	R2	3	1	0.2751	1	13	1	4	0	0	0
T3	R2	4	0	0	0	0	0	0	0	0	0
T3	R2	5	0	0	0	0	0	0	0	0	0
T3	R2	6	0	0	0	0	0	0	0	0	0
T3	R2	7	0	0	0	0	0	0	0	0	0
T3	R2	8	0	0	0	0	0	0	0	0	0
T3	R3	1	1	0.4192	0.7	7	3	6	0	0	0
T3	R3	2	1	0.3572	1.1	10	0	7	0	0	0
T3	R3	3	1	0.6068	1	14	4	6	0	0	0
T3	R3	4	1	0.1458	1.2	9	1	2	0	0	0
T3	R3	5	1	0.1145	0.3	14	1	2	0	0	0
T3	R3	6	1	0.374	1.2	10	2	5	0	0	0
T3	R3	7	1	0.0875	0.8	7	1	3	0	0	0
T3	R3	8	1	0.282	0.2	10	7	4	0	0	0
T3	R4	1	1	0.2065	0.5	12	0	0	0	0	0
T3	R4	2	1	0.0771	0.5	10	0	5	0	0	0
T3	R4	3	1	0.1495	0.3	12	0	6	0	0	0
T3	R4	4	1	0.1525	0.6	11	0	10	0	0	0
T3	R4	5	0	0	0	0	0	0	0	0	0
T3	R4	6	0	0	0	0	0	0	0	0	0
T3	R4	7	1	3.4396	0.6	9	31	4	0	0	0
T3	R4	8	1	0.2547	1.2	10	0	10	0	0	0
T4	R1	1	1	0.4021	0.5	9	5	3	0	0	1
T4	R1	2	1	0.1921	0.5	5	8	3	0	0	1
T4	R1	3	1	0.27	0.3	7	6	8	0	0	0
T4	R1	4	1	0.0934	0.7	7	4	5	0	0	1
T4	R1	5	1	0.2001	0.3	9	7	5	0	0	1
T4	R1	6	1	0.1865	0.5	6	6	3	0	0	1
T4	R1	7	1	0.2873	0.5	5	8	5	0	0	0
T4	R1	8	1	0.391	0.3	8	5	6	0	0	2
T4	R2	1	0	0	0	0	0	0	0	0	0
T4	R2	2	0	0	0	0	0	0	0	0	0
T4	R2	3	0	0	0	0	0	0	0	0	0
T4	R2	4	0	0	0	0	0	0	0	0	0
T4	R2	5	1	0.129	0.6	5	2	3	0	0	0
T4	R2	6	1	0.2271	0.5	6	5	5	0	0	1
T4	R2	7	1	0.173	0.3	4	2	3	0	0	1
T4	R2	8	1	0.1192	0.3	7	1	3	0	0	1
T4	R3	1	1	0.1721	0.4	5	2	1	0	0	1
T4	R3	2	1	0.208	0.4	6	2	2	0	0	1
T4	R3	3	1	0.311	0.3	6	1	0	0	0	1
T4	R3	4	1	0.2341	0.5	7	4	0	0	0	0
T4	R3	5	1	0.0927	0.2	4	1	2	0	0	1
T4	R3	6	1	0.1938	0.3	5	5	2	0	0	1
T4	R3	7	0	0	0	0	0	0	0	0	0
T4	R3	8	0	0	0	0	0	0	0	0	0
T4	R4	1	0	0	0	0	0	0	0	0	0
T4	R4	2	1	0.385	0.4	4	1	1	0	0	1
T4	R4	3	1	0.1997	0.2	5	5	0	0	0	1
T4	R4	4	1	0.2322	0.5	5	4	0	0	0	0
T4	R4	5	1	0.1254	0.5	5	0	1	0	0	0
T4	R4	6	1	0.265	0.5	4	0	1	0	0	1
T4	R4	7	1	0.3312	0.3	7	1	3	0	0	0
T4	R4	8	0	0	0	0	0	0	0	0	0
T5	R1	1	1	0.6001	0.5	5	2	5			1
T5	R1	2	1	0.5093	0.4	5	1	4			0
T5	R1	3	1	0.398	0.4	5	1	5			0
T5	R1	4	1	0.4211	0.4	4	1	3			2
T5	R1	5	1	0.3659	0.5	3	2	5			0
T5	R1	6	1	0.4587	0.5	5	1	5			0
T5	R1	7	1	0.1231	0.3	5	2	4			0
T5	R1	8	0	0	0	0	0	0	0	0	0
T5	R2	1	1	0.6801	0.3	8	2	4			1
T5	R2	2	1	0.395	0.2	7	2	4			0
T5	R2	3	1	0.4178	0.5	5	1	3			0
T5	R2	4	1	0.5129	0.7	5	2	4			0
T5	R2	5	0	0	0	0	0	0	0	0	0
T5	R2	6	0	0	0	0	0	0	0	0	0
T5	R2	7	0	0	0	0	0	0	0	0	0
T5	R2	8	0	0	0	0	0	0	0	0	0
T5	R3	1	0	0	0	0	0	0	0	0	0
T5	R3	2	0	0	0	0	0	0	0	0	0
T5	R3	3	0	0	0	0	0	0	0	0	0
T5	R3	4	0	0	0	0	0	0	0	0	0
T5	R3	5	1	0.9438	0.9	7	2	5	0	0	0
T5	R3	6	1	0.7603	1.1	8	3	3	0	0	0
T5	R3	7	1	0.5935	0.8	7	3	2	0	0	0
T5	R3	8	1	0.5395	0.6	6	2	0	0	0	1
T5	R4	1	1	0.6594	0.8	7	2	0	0	0	0
T5	R4	2	1	0.486	0.4	4	1	1	0	0	0
T5	R4	3	1	0.6948	0,,5	7	4	4	0	0	1
T5	R4	4	1	0.9976	0.5	6	1	1	0	0	1
T5	R4	5	1	0.9038	0.8	7	4	0	0	0	0
T5	R4	6	1	0.874	0.4	5	6	2	0	0	0
T5	R4	7	1	1.0097	0.9	5	3	0	0	0	1
T5	R4	8	1	0.93	1	6	5	0	0	0	1
T6	R1	1	1	0.2985	0.5	7	3	0	0	0	0
T6	R1	2	1	0.1187	0.8	8	3	2	0	0	0
T6	R1	3	1	0.302	0.7	4	6	2	0	0	1
T6	R1	4	1	0.432	0.3	7	3	3	0	0	0
T6	R1	5	1	0.1321	0.2	5	2	5	0	0	1
T6	R1	6	1	0.1435	0.4	5	1	1	0	0	0
T6	R1	7	1	0.249	0.5	7	2	1	0	0	0
T6	R1	8	1	0.1453	0.2	3	2	0	0	0	1
T6	R2	1	1	0.367	0.3	6	1	0	0	0	1
T6	R2	2	1	0.1749	0.3	4	3	1	0	0	1
T6	R2	3	0	0	0	0	0	0	0	0	0
T6	R2	4	0	0	0	0	0	0	0	0	0
T6	R2	5	0	0	0	0	0	0	0	0	0
T6	R2	6	1	0.2934	0.4	4	5	1	0	0	1
T6	R2	7	1	0.294	0.5	5	8	0	0	0	1
T6	R2	8	1	0.4821	0.5	5	13	0	0	0	1
T6	R3	1	1	0.3923	0.3	7	2	0	0	0	0
T6	R3	2	1	0.3712	0.5	6	6	2	0	0	0
T6	R3	3	1	0.5039	0.6	5	7	0	0	0	1
T6	R3	4	1	0.3498	0.8	5	4	1	0	0	1
T6	R3	5	1	0.2285	0.3	5	9	1	0	0	1
T6	R3	6	0	0	0	0	10	0	0	0	0
T6	R3	7	0	0	0	0	0	0	0	0	0
T6	R3	8	0	0	0	0	0	1	0	0	0
T6	R4	1	1	0.8217	0.5	8	8	1	0	0	1
T6	R4	2	1	0.9349	0.8	11	3	1	0	0	0
T6	R4	3	1	0.5061	0.9	7	5	1	0	0	0
T6	R4	4	1	0.2881	0.7	7	9	1	0	0	1
T6	R4	5	0	0	0	0	0	0	0	0	0
T6	R4	6	0	0	0	0	0	0	0	0	0
T6	R4	7	0	0	0	0	0	0	0	0	0
T6	R4	8	0	0	0	0	0	0	0	0	0
T7	R1	1	1	0.7595	0.7	13	5	2	0	0	0
T7	R1	2	1	1.145	0.4	10	9	2	0	0	0
T7	R1	3	1	0.4049	0.4	9	5	1	0	0	1
T7	R1	4	1	0.325	0.6	6	4	1	0	0	0
T7	R1	5	0	0	0	0	0	0	0	0	0
T7	R1	6	0	0	0	0	0	0	0	0	0
T7	R1	7	0	0	0	0	0	0	0	0	0
T7	R1	8	0	0	0	0	0	0	0	0	0
T7	R2	1	1	1.2045	0.7	17	16	5	0	0	1
T7	R2	2	1	1.0385	0.4	13	8	4	0	0	0
T7	R2	3	1	0.9384	0.5	8	3	5	0	0	1
T7	R2	4	1	0.8576	0.4	6	7	5	0	0	1
T7	R2	5	1	0.5947	0.7	4	7	5	0	0	1
T7	R2	6	1	0.3865	0.5	6	8	5	0	0	0
T7	R2	7	1	0.8007	0.5	7	1	1	0	0	0
T7	R2	8	1	1.106	0.3	11	3	4	0	0	0
T7	R3	1	1	1.1239	0.5	15	5	3	0	0	1
T7	R3	2	1	0.996	0.6	8	5	7	0	0	1
T7	R3	3	1	0.8741	0.5	11	6	2	0	0	2
T7	R3	4	1	0.9283	0.3	4	3	6	0	0	0
T7	R3	5	1	1.0342	0.4	8	2	2	0	0	0
T7	R3	6	1	0.7544	0.3	4	2	1	0	0	0
T7	R3	7	1	0.3912	0.8	4	1	2	0	0	1
T7	R3	8	0	0	0	0	0	0	0	0	0
T7	R4	1	1	0.3011	0.5	6	3	4	0	0	0
T7	R4	2	1	0.4985	0.5	5	1	4	0	0	0
T7	R4	3	1	0.184	0.3	3	3	1	0	0	0
T7	R4	4	1	0.3293	0.5	8	2	4	0	0	1
T7	R4	5	0	0	0	0	0	0	0	0	0
T7	R4	6	0	0	0	0	0	0	0	0	0
T7	R4	7	0	0	0	0	0	0	0	0	0
T7	R4	8	0	0	0	0	0	0	0	0	0
T8	R1	1	1	0.4901	0.8	6	7	3	0	0	1
T8	R1	2	1	0.5581	0.5	4	9	6	0	0	1
T8	R1	3	1	0.3794	0.6	9	3	4	0	0	2
T8	R1	4	1	0.673	0.5	6	6	2	0	0	1
T8	R1	5	1	0.5641	0.7	8	2	6	0	0	1
T8	R1	6	1	0.6874	0.7	3	6	1	0	0	1
T8	R1	7	0	0	0	0	0	0	0	0	0
T8	R1	8	0	0	0	0	0	0	0	0	0
T8	R2	1	0	0	0	0	0	0	0	0	0
T8	R2	2	1	1.3751	0.6	16	11	5	0	0	0
T8	R2	3	1	0.9583	0.2	9	7	5	0	0	0
T8	R2	4	1	0.4869	0.2	3	4	5	0	0	1
T8	R2	5	1	0.6553	0.5	6	8	3	0	0	1
T8	R2	6	1	0.7594	0.4	9	2	1	0	0	1
T8	R2	7	1	0.669	0.2	7	0	5	0	0	0
T8	R2	8	1	0.3116	0.5	3	8	3	0	0	0
T8	R3	1	1	0.9986	0.4	4	3	3	0	0	1
T8	R3	2	1	1.1044	0.3	6	0	0	0	0	0
T8	R3	3	1	0.6792	0.4	4	1	0	0	0	0
T8	R3	4	1	0.7302	0.4	4	0	1	0	0	0
T8	R3	5	1	0.5086	0.6	6	3	3	0	0	0
T8	R3	6	0	0	0	0	0	0	0	0	0
T8	R3	7	0	0	0	0	0	0	0	0	0
T8	R3	8	0	0	0	0	0	0	0	0	0
T8	R4	1	1	0.1329	0.5	3	2	1	0	0	1
T8	R4	2	1	0.2134	0.3	5	5	0	0	0	0
T8	R4	3	1	0.6784	0.5	5	3	0	0	0	1
T8	R4	4	1	0.8653	0.5	8	6	2	0	0	1
T8	R4	5	0	0	0	0	0	0	0	0	0
T8	R4	6	0	0	0	0	0	0	0	0	0
T8	R4	7	0	0	0	0	0	0	0	0	0
T8	R4	8	0	0	0	0	0	0	0	0	0
T9	R1	1	0	0	0	0	0	0	0	0	0
T9	R1	2	1	2.1463	0.9	16	16	1	0	0	0
T9	R1	3	1	1.547	0.7	12	11	1	0	0	0
T9	R1	4	1	1.2239	0.7	10	14	2	0	0	1
T9	R1	5	1	3.0021	0.9	14	9	1	0	0	0
T9	R1	6	1	1.6402	0.5	8	12	1	0	0	0
T9	R1	7	1	0.9745	0.7	5	3	4	0	0	2
T9	R1	8	1	1.382	0.8	8	7	2	0	0	1
T9	R2	1	0	0	0	0	0	0	0	0	0
T9	R2	2	0	0	0	0	0	0	0	0	0
T9	R2	3	0	0	0	0	0	0	0	0	0
T9	R2	4	0	0	0	0	0	0	0	0	0
T9	R2	5	1	0.7843	0.2	7	0	2	0	0	1
T9	R2	6	1	0.5172	0.7	3	0	2	0	0	1
T9	R2	7	1	0.8804	0.4	6	1	2	0	0	0
T9	R2	8	1	0.5498	0.4	7	0	3	0	0	1
T9	R3	1	1	0.6731	0.8	7	9	1	0	0	1
T9	R3	2	1	0.8034	0.9	9	2	1	0	0	2
T9	R3	3	1	0.5118	0.4	5	8	3	0	0	2
T9	R3	4	1	0.4592	0.5	8	4	4	0	0	2
T9	R3	5	1	0.9307	0.8	5	6	2	0	0	2
T9	R3	6	0	0	0	0	0	0	0	0	0
T9	R3	7	0	0	0	0	0	0	0	0	0
T9	R3	8	0	0	0	0	0	0	0	0	0
T9	R4	1	1	0.672	0.3	8	3	0	0	0	0
T9	R4	2	1	0.1492	0.2	3	6	0	0	0	0
T9	R4	3	1	0.8033	0.7	5	1	2	0	0	2
T9	R4	4	1	0.7174	0.3	8	5	1	0	0	0
T9	R4	5	1	0.103	0.3	2	0	1	0	0	0
T9	R4	6	1	0.4451	0.5	3	1	4	0	0	1
T9	R4	7	1	0.7344	0.3	8	0	2	0	0	1
T9	R4	8	1	0.4489	0.3	2	0	6	0	0	1
T10	R1	1	0	0	0	0	0	0	0	0	0
T10	R1	2	0	0	0	0	0	0	0	0	0
T10	R1	3	0	0	0	0	0	0	0	0	0
T10	R1	4	1	0.3617	0.3	5	2	1	0	0	0
T10	R1	5	1	0.9332	0.2	5	5	4	0	0	0
T10	R1	6	1	0.2675	0.5	5	1	0	0	0	1
T10	R1	7	1	0.4862	0.5	6	1	2	0	0	1
T10	R1	8	1	0.394	0.7	3	0	6	0	0	0
T10	R2	1	1	1.0732	0.5	8	2	2	0	0	2
T10	R2	2	1	0.853	0.8	2	3	0	0	0	1
T10	R2	3	1	2.0004	0.5	14	1	0	0	0	1
T10	R2	4	1	0.9204	0.4	9	1	1	0	0	1
T10	R2	5	1	1.3014	0.5	11	0	4	0	0	1
T10	R2	6	1	0.6921	0.5	6	4	3	0	0	1
T10	R2	7	1	0.4017	0.5	3	9	1	0	0	2
T10	R2	8	1	0.6043	0.3	7	3	0	0	0	2
T10	R3	1	0	0	0	0	0	0	0	0	0
T10	R3	2	0	0	0	0	0	0	0	0	0
T10	R3	3	0	0	0	0	0	0	0	0	0
T10	R3	4	0	0	0	0	0	0	0	0	0
T10	R3	5	1	1.493	0.5	4	0	3	0	0	1
T10	R3	6	1	3.5132	0.7	15	0	3	0	0	1
T10	R3	7	1	0.9451	0.7	6	0	4	0	0	1
T10	R3	8	1	1.937	0.7	8	2	2	0	0	1
T10	R4	1	1	0.0319	0.2	2	1	1	0	0	1
T10	R4	2	1	0.183	0.6	4	0	1	0	0	1
T10	R4	3	1	0.0593	0.7	2	0	1	0	0	1
T10	R4	4	1	0.2384	0.5	6	0	0	0	0	1
T10	R4	5	1	0.0994	0.5	3	0	0	0	0	1
T10	R4	6	1	0.3481	0.8	5	0	0	0	0	1
T10	R4	7	1	0.0512	0.5	4	1	0	0	0	1
T10	R4	8	1	0.0438	0.8	2	0	1	0	0	0
T11	R1	1	1	0.0195	0.2	5	0	3	0	0	0
T11	R1	2	1	0.0452	0.2	3	1	5	0	0	2
T11	R1	3	1	0.0592	0.3	4	1	0	0	0	0
T11	R1	4	1	0.0394	0.1	2	1	0	0	0	0
T11	R1	5	1	1.0004	0.7	8	1	1	0	0	0
T11	R1	6	0	0	0	0	0	0	0	0	0
T11	R1	7	0	0	0	0	0	0	0	0	0
T11	R1	8	0	0	0	0	1	1	0	0	2
T11	R2	1	1	0.6229	0.5	8	0	2	0	0	1
T11	R2	2	1	0.6523	0.5	11	0	4	0	0	0
T11	R2	3	1	0.3123	0.3	7	1	3	0	0	1
T11	R2	4	1	0.2024	0.5	2	4	2	0	0	1
T11	R2	5	1	0.7505	0.3	5	2	0	0	0	0
T11	R2	6	1	0.3419	0.3	6	1	1	0	0	1
T11	R2	7	1	0.1937	0.3	8	0	2	0	0	0
T11	R2	8	1	0.2317	0.5	3	0	0	0	0	0
T11	R3	1	1	0.7177	0.6	5	2	0	0	0	0
T11	R3	2	1	0.3999	0.5	6	1	2	0	0	0
T11	R3	3	1	0.5618	0.5	10	5	4	0	0	0
T11	R3	4	1	0.4128	0.4	4	1	2	0	0	1
T11	R3	5	0	0	0	0	0	0	0	0	0
T11	R3	6	0	0	0	0	0	0	0	0	0
T11	R3	7	0	0	0	0	0	0	0	0	0
T11	R3	8	0	0	0	0	0	0	0	0	0
T11	R4	1	1	1.0279	0.8	11	4	0	0	0	0
T11	R4	2	1	0.3006	0.5	6	1	1	0	0	2
T11	R4	3	0	0	0	0	0	0	0	0	0
T11	R4	4	0	0	0	0	0	0	0	0	0
T11	R4	5	1	0.4663	0.5	6	7	1	0	0	1
T11	R4	6	1	0.8943	0.5	8	11	0	0	0	0
T11	R4	7	1	0.3493	0.3	5	8	0	0	0	1
T11	R4	8	1	0.8353	0.5	9	2	1	0	0	2
T12	R1	1	1	1.3308	0.3	6	5	0	0	0	0
T12	R1	2	1	0.2931	0.5	4	17	0	0	0	0
T12	R1	3	1	1.846	0.5	8	24	0	0	0	0
T12	R1	4	1	0.2452	0.2	10	4	0	0	0	0
T12	R1	5	1	0.4612	0.3	7	13	0	0	0	0
T12	R1	6	0	0	0	0	0	0	0	0	0
T12	R1	7	0	0	0	0	0	0	0	0	0
T12	R1	8	0	0	0	0	0	0	0	0	0
T12	R2	1	1	0.9259	0.4	7	14	0	0	0	0
T12	R2	2	1	0.7274	0.3	6	10	1	0	0	0
T12	R2	3	1	1.0768	0.3	10	16	2	0	0	0
T12	R2	4	1	0.3975	0.2	12	11	2	0	0	0
T12	R2	5	0	0	0	0	0	0	0	0	0
T12	R2	6	0	0	0	0	0	0	0	0	0
T12	R2	7	0	0	0	0	0	0	0	0	0
T12	R2	8	0	0	0	0	0	0	0	0	0
T12	R3	1	1	2.3958	0.5	11	16	0	0	0	0
T12	R3	2	1	0.5358	0.5	9	8	0	0	0	0
T12	R3	3	1	0.162	0.3	5	3	0	0	0	0
T12	R3	4	1	3.2462	0.5	9	13	0	0	0	2
T12	R3	5	0	0	0	0	0	0	0	0	0
T12	R3	6	0	0	0	0	0	0	0	0	0
T12	R3	7	0	0	0	0	0	0	0	0	0
T12	R3	8	0	0	0	0	0	0	0	0	0
T12	R4	1	1	2.1957	0.3	12	22	0	0	0	0
T12	R4	2	1	0.8916	0.3	12	10	0	0	0	0
T12	R4	3	1	1.0586	0.3	10	15	1	0	0	0
T12	R4	4	1	1.0957	0.5	10	11	0	0	0	0
T12	R4	5	1	2.6174	0.7	7	14	0	0	0	0
T12	R4	6	1	1.7934	0.5	6	16	0	0	0	0
T12	R4	7	1	0.3858	0.3	8	6	0	0	0	0
T12	R4	8	1	1.6845	0.5	9	14	0	0	0	2
T13	R1	1	1	0.0709	0.2	9	5	4	0	0	1
T13	R1	2	1	0.0557	0.2	6	0	1	0	0	0
T13	R1	3	1	0.0412	0.6	8	0	4	0	0	1
T13	R1	4	1	0.0641	0.5	7	1	2	0	0	0
T13	R1	5	0	0	0	0	0	0	0	0	0
T13	R1	6	0	0	0	0	0	0	0	0	0
T13	R1	7	0	0	0	0	0	0	0	0	0
T13	R1	8	0	0	0	0	0	0	0	0	0
T13	R2	1	0	0	0	0	0	0	0	0	0
T13	R2	2	1	0.1129	0.4	9	0	5	0	0	1
T13	R2	3	1	0.0554	1	8	0	4	0	0	2
T13	R2	4	1	0.0885	0.5	10	0	2	0	0	3
T13	R2	5	1	0.0809	0.3	7	1	0	0	0	1
T13	R2	6	1	0.2091	1.2	8	2	2	0	0	0
T13	R2	7	1	0.1107	0.7	8	0	4	0	0	1
T13	R2	8	1	0.0665	0.8	7	1	3	0	0	1
T13	R3	1	1	0.0616	0.6	8	1	1	0	0	2
T13	R3	2	1	0.062	0.6	6	1	0	0	0	2
T13	R3	3	1	0.0274	0.5	8	0	1	0	0	2
T13	R3	4	1	0.0531	0.3	7	0	3	0	0	2
T13	R3	5	0	0	0	0	0	0	0	0	0
T13	R3	6	0	0	0	0	0	0	0	0	0
T13	R3	7	0	0	0	0	0	0	0	0	0
T13	R3	8	0	0	0	0	0	0	0	0	0
T13	R4	1	1	0.0314	0.6	7	0	1	0	0	2
T13	R4	2	1	0.0307	0.6	9	0	0	0	0	2
T13	R4	3	1	0.0567	0.4	7	0	0	0	0	1
T13	R4	4	1	0.2335	0.7	7	5	2	0	0	3
T13	R4	5	1	0.2889	0.4	9	3	5	0	0	1
T13	R4	6	1	0.021	0.5	9	20	0	0	0	2
T13	R4	7	1	0.106	1.2	8	0	3	0	0	1
T13	R4	8	1	0.0561	0.8	9	0	2	0	0	1
T14	R1	1	1	0.1946	0.5	8	1	6	0	0	1
T14	R1	2	1	0.1002	0.6	10	0	4	0	0	1
T14	R1	3	1	0.2944	0.2	16	5	10	0	0	1
T14	R1	4	1	0.1631	0.3	12	3	0	0	0	1
T14	R1	5	1	0.2329	0.7	9	2	8	0	0	2
T14	R1	6	1	0.3734	0.4	13	0	7	0	0	1
T14	R1	7	1	0.3985	0.2	17	6	2	0	0	2
T14	R1	8	1	0.3348	0.7	11	0	5	0	0	2
T14	R2	1	1	0.5457	0.1	13	9	0	0	0	0
T14	R2	2	1	0.2438	0.3	17	4	5	0	0	1
T14	R2	3	1	0.5436	0.3	19	9	4	0	0	0
T14	R2	4	1	0.3096	0.2	15	9	6	0	0	1
T14	R2	5	1	0.2836	0.3	9	0	5	0	0	1
T14	R2	6	1	0.2809	0.3	9	0	3	0	0	1
T14	R2	7	1	0.0489	0.3	9	0	6	0	0	0
T14	R2	8	1	0.0667	0.2	0	0	0	0	0	0
T14	R3	1	1	0.4126	0.5	10	7	5	0	0	1
T14	R3	2	1	0.0583	0.5	9	0	3	0	0	0
T14	R3	3	1	0.0725	0.6	8	0	3	0	0	0
T14	R3	4	1	0.0863	0.5	9	1	3	0	0	1
T14	R3	5	1	0.0536	0.3	8	0	3	0	0	0
T14	R3	6	1	0.0587	1	7	0	3	0	0	0
T14	R3	7	1	0.113	0.5	8	3	5	0	0	0
T14	R3	8	1	0.0645	0.7	9	1	2	0	0	1
T14	R4	1	1	1.9731	0.2	19	12	6	0	0	1
T14	R4	2	1	0.3982	0.6	17	4	5	0	0	0
T14	R4	3	1	0.0961	0.5	10	0	7	0	0	1
T14	R4	4	1	0.1217	0.4	4	1	5	0	0	2
T14	R4	5	1	0.1724	0.2	8	3	2	0	0	1
T14	R4	6	1	0.1083	0.5	9	4	6	0	0	0
T14	R4	7	1	0.0816	0.3	8	2	3	0	0	1
T14	R4	8	1	0.0921	0.5	6	1	5	0	0	2

## Sheet: Contulmo (JR)
Evaluacion Ensayo Frutillas
							1	Vivo		0	0
Mediciones				Fecha			0	Muerto		1	0.25
										2	0.5
										3	0.75
										4	1
Tratamiento	Repetición	Nº Planta	Supervivencia	Peso fresco	Altura planta	Número de hojas	Número de brotes	Número de raices	Presencia de callo	Diametro callo	Oxidación
	R1	1	1	0.2974	0.5	6	5	1	1	0.3	1
T1	R1	2	1	0.1343	0.1	3	0	0	0	0	2
T1	R1	3	1	0.3851	0.3	12	0	2	1	0.65	3
T1	R1	4	1	0.4097	0.4	3	4	0	0	0	0
T1	R1	5	1	0.4424	0.6	8	4	0	1	0.6	1
T1	R1	6	1	0.3601	0.5	10	5	0	0	0	0
T1	R1	7	1	1.1442	0.4	10	7	4	1	1	0
T1	R1	8	0	0	0	0	0	0	0	0	0
T1	R2	1	1	1.8217	0.5	11	7	0	1	0.95	0
T1	R2	2	1	1.673	1	12	7	0	1	0.95	0
T1	R2	3	1	0.5866	1	7	2	12	0	0	0
T1	R2	4	1	0.6967	0.3	8	6	0	0	0	1
T1	R2	5	1	0.494	0.1	3	7	0	0	0	4
T1	R2	6	1	0.6051	0.3	5	5	0	1	0.7	0
T1	R2	7	1	0.4732	0.4	8	5	0	0	0	0
T1	R2	8	1	1.103	0.5	12	4	0	1	0.95	1
T1	R3	1	1	0.2953	0.3	6	2	0	0	0	1
T1	R3	2	1	1.352	0.5	10	2	6	1	1.05	0
T1	R3	3	0	0	0	0	0	0	0	0	0
T1	R3	4	0	0	0	0	0	0	0	0	0
T1	R3	5	0	0	0	0	0	0	0	0	0
T1	R3	6	0	0	0	0	0	0	0	0	0
T1	R3	7	0	0	0	0	0	0	0	0	0
T1	R3	8	1	0.8128	0.7	9	2	3	1	0.45	2
T1	R4	1	1	1.114	0.5	11	6	1	1	0.95	0
T1	R4	2	1	0.7955	0.3	7	3	0	0	0	1
T1	R4	3	1	0.9198	0.2	8	5	0	0	0	2
T1	R4	4	1	0.9278	0.3	5	2	2	0	0	1
T1	R4	5	1	1.3249	0.8	8	7	0	1	0.75	1
T1	R4	6	1	0.0865	0.4	4	0	2	0	0	2
T1	R4	7	1	0.1161	0.1	3	4	0	0	0	2
T1	R4	8	1	0.3859	0.6	9	5	0	0	0	0
T2	R1	1	1	0.2262	0.6	8	2	2	0	0	0
T2	R1	2	1	0.886	0.6	9	7	1	0	0	0
T2	R1	3	1	0.313	0.3	8	3	0	0	0	0
T2	R1	4	1	1.3805	0.4	8	10	0	0	0	0
T2	R1	5	1	0.9274	0.6	12	6	4	0	0	0
T2	R1	6	1	1.2295	0.4	9	8	5	0	0	0
T2	R1	7	1	0.3663	1.2	8	3	3	0	0	0
T2	R1	8	1	0.2982	0.4	7	4	0	0	0	0
T2	R2	1	1	0.6214	0.3	4	6	0	0	0	0
T2	R2	2	1	0.4931	0.6	6	6	0	0	0	0
T2	R2	3	1	0.1672	1	7	12	2	0	0	0
T2	R2	4	1	0.1837	0.4	9	1	0	0	0	0
T2	R2	5	1	0.1734	0.2	4	0	0	0	0	3
T2	R2	6	1	0.2918	0.2	0	0	0	0	0	3
T2	R2	7	1	0.2616	0.3	6	3	2	0	0	1
T2	R2	8	1	0.4512	0.4	5	3	0	0	0	0
T2	R3	1	1	0.2964	0.1	5	6	0	0	0	0
T2	R3	2	1	0.7167	0.3	10	7	0	0	0	0
T2	R3	3	1	0.2139	0.6	10	4	4	0	0	0
T2	R3	4	0	0	0	0	0	0	0	0	0
T2	R3	5	0	0	0	0	0	0	0	0	0
T2	R3	6	0	0	0	0	0	0	0	0	0
T2	R3	7	0	0	0	0	0	0	0	0	0
T2	R3	8	1	0.5993	0.7	14	6	0	0	0	0
T2	R4	1	1	0.9373	0.5	7	2	0	0	0	0
T2	R4	2	1	0.4498	0.5	8	6	2	0	0	0
T2	R4	3	1	0.1407	0.3	6	2	2	0	0	0
T2	R4	4	1	0.8693	0.3	6	7	3	0	0	0
T2	R4	5	1	0.2217	0.2	5	5	0	0	0	0
T2	R4	6	1	0.6971	0.3	7	6	0	0	0	0
T2	R4	7	1	0.7968	0.4	8	6	1	0	0	0
T2	R4	8	1	0.0263	0.1	3	0	0	0	0	2
T3	R1	1	1	0.0988	0.7	6	0	6	0	0	0
T3	R1	2	1	0.3176	0.4	6	0	3	0	0	0
T3	R1	3	1	0.2418	0.4	7	1	5	0	0	0
T3	R1	4	1	0.2534	0.7	8	2	5	0	0	0
T3	R1	5	1	0.117	0.5	7	0	4	0	0	0
T3	R1	6	1	0.4077	0.8	6	1	3	0	0	0
T3	R1	7	1	0.2575	0.8	6	1	5	0	0	0
T3	R1	8	1	0.1835	0.5	8	0	2	0	0	0
T3	R2	1	1	0.2466	0.5	6	1	5	0	0	0
T3	R2	2	1	0.108	0.6	7	0	1	0	0	0
T3	R2	3	1	0.2395	0.8	8	1	5	0	0	0
T3	R2	4	1	0.16	0.5	6	2	2	0	0	0
T3	R2	5	1	0.3655	0.6	7	0	5	0	0	0
T3	R2	6	1	0.1289	0.4	7	1	1	0	0	0
T3	R2	7	1	0.098	0.5	7	0	1	0	0	0
T3	R2	8	1	0.2758	0.5	7	0	4	0	0	0
T3	R3	1	1	0.1827	0.5	6	1	2	0	0	0
T3	R3	2	1	0.2233	0.5	7	0	4	0	0	0
T3	R3	3	1	0.291	0.6	9	1	2	0	0	0
T3	R3	4	0	0	0	0	0	0	0	0	0
T3	R3	5	0	0	0	0	0	0	0	0	0
T3	R3	6	0	0	0	0	0	0	0	0	0
T3	R3	7	0	0	0	0	0	0	0	0	0
T3	R3	8	0	0	0	0	0	0	0	0	0
T3	R4	1	0	0	0	0	0	0	0	0	0
T3	R4	2	1	0.0973	0.3	8	0	2	0	0	0
T3	R4	3	1	0.313	1	7	2	2	0	0	0
T3	R4	4	1	0.1824	0.8	8	0	3	0	0	0
T3	R4	5	0	0	0	0	0	0	0	0	0
T3	R4	6	1	0.149	0.7	6	1	6	0	0	0
T3	R4	7	1	0.2063	0.5	6	1	3	0	0	0
T3	R4	8	1	0.0685	0.3	5	1	1	0	0	0
T4	R1	1	1	0.3745	0.5	5	0	1	0	0	0
T4	R1	2	1	0.2915	0.5	5	0	2	0	0	0
T4	R1	3	1	0.2987	0.4	6	1	2	0	0	0
T4	R1	4	1	0.3928	0.7	5	0	1	0	0	0
T4	R1	5	0	0	0	0	0	0	0	0	0
T4	R1	6	0	0	0	0	0	0	0	0	0
T4	R1	7	0	0	0	0	0	0	0	0	0
T4	R1	8	0	0	0	0	0	0	0	0	0
T4	R2	1	1	0.246	0	0	0	3	1	0.8	4
T4	R2	2	1	0.2406	0.7	7	0	0	0	0	0
T4	R2	3	1	0.3663	0.9	6	0	3	1	0.5	0
T4	R2	4	1	0.5526	0.6	7	1	4	0	0	0
T4	R2	5	1	0.4056	0.8	6	0	3	0	0	0
T4	R2	6	1	0.6862	0.6	7	0	6	0	0	1
T4	R2	7	1	0.1513	0.3	6	0	6	0	0	0
T4	R2	8	1	0.4337	0.8	7	0	2	0	0	0
T4	R3	1	1	0.3025	0.2	6	0	6	0	0	0
T4	R3	2	1	0.3169	0.6	5	0	4	0	0	0
T4	R3	3	1	0.2929	0.5	4	0	2	0	0	0
T4	R3	4	1	0.1942	0.9	7	0	4	0	0	0
T4	R3	5	1	0.1534	1.7	6	0	2	0	0	0
T4	R3	6	1	0.4501	0.5	10	0	2	0	0	0
T4	R3	7	1	0.2777	0.7	9	0	7	0	0	1
T4	R3	8	1	0.2666	0.7	7	0	9	0	0	0
T4	R4	1	0	0	0	0	0	6	0	0	0
T4	R4	2	1	0.5347	0.8	6	0	6	0	0	0
T4	R4	3	1	1.2357	0.6	7	0	5	0	0	0
T4	R4	4	1	0.8563	0.1	8	2	9	0	0	0
T4	R4	5	0	0	0	0	0	0	0	0	0
T4	R4	6	0	0	0	0	0	0	0	0	0
T4	R4	7	0	0	0	0	0	0	0	0	0
T4	R4	8	0	0	0	0	0	0	0	0	0
T5	R1	1	1	0.1929	0.5	6	0	3	0	0	1
T5	R1	2	1	0.4392	0.5	5	0	2	0	0	0
T5	R1	3	1	0.4102	0.3	7	1	7	0	0	0
T5	R1	4	1	0.627	0.7	7	0	3	0	0	0
T5	R1	5	1	0.5491	0.5	5	0	6	0	0	0
T5	R1	6	1	0.1375	0.6	8	0	3	0	0	0
T5	R1	7	0	0	0	0	0	0	0	0	1
T5	R1	8	0	0	0	0	0	0	0	0	0
T5	R2	1	0	0	0	0	0	0	0	0	0
T5	R2	2	0	0	0	0	0	0	0	0	0
T5	R2	3	0	0	0	0	0	0	0	0	0
T5	R2	4	0	0	0	0	0	0	0	0	0
T5	R2	5	1	0.2734	0.6	7	1	1	0	0	1
T5	R2	6	1	0.8729	0.7	5	0	3	0	0	0
T5	R2	7	1	0.0994	0.4	7	1	3	0	0	1
T5	R2	8	1	0.2917	0.7	7	0	1	0	0	1
T5	R3	1	1	0.653	5	4	0	1	0	0	0
T5	R3	2	1	0.1872	0.5	6	0	3	0	0	0
T5	R3	3	1	0.2994	0.6	4	2	3	0	0	0
T5	R3	4	1	0.2119	0.7	9	1	3	0	0	2
T5	R3	5	1	0.7032	0.5	6	1	4	0	0	0
T5	R3	6	1	0.4882	0.3	5	1	5	0	0	0
T5	R3	7	1	0.524	0.7	8	0	7	0	0	1
T5	R3	8	1	0.1628	0.7	7	0	3	0	0	0
T5	R4	1	1	0.2836	0.5	6	0	8	0	0	0
T5	R4	2	1	0.693	0.6	7	0	3	0	0	0
T5	R4	3	1	0.8002	0.6	6	1	1	0	0	0
T5	R4	4	0	0	0	0	0	0	0	0	0
T5	R4	5	0	0	0	0	0	0	0	0	0
T5	R4	6	0	0	0	0	0	0	0	0	0
T5	R4	7	0	0	0	0	0	0	0	0	0
T5	R4	8	0	0	0	0	0	0	0	0	0
T6	R1	1	1	0.3942	0.5	8	1	1	0	0	1
T6	R1	2	1	0.7311	0.6	8	0	6	0	0	1
T6	R1	3	1	0.1663	0.6	7	1	3	0	0	1
T6	R1	4	1	0.2735	0.6	5	2	1	0	0	1
T6	R1	5	1	0.632	0.7	5	0	1	0	0	1
T6	R1	6	1	0.2836	0.4	3	0	1	0	0	1
T6	R1	7	1	0.3947	0.6	8	0	8	0	0	1
T6	R1	8	1	0.3402	0.7	7	1	4	0	0	0
T6	R2	1	1	0.1127	0.3	7	0	7	0	0	0
T6	R2	2	1	0.3821	0.5	6	1	2	0	0	0
T6	R2	3	0	0.2846	0	0	0	0	0	0	0
T6	R2	4	0	0	0	0	0	0	0	0	0
T6	R2	5	0	0	0	0	0	0	0	0	0
T6	R2	6	0	0	0	0	0	0	0	0	0
T6	R2	7	1	0.7101	0.7	5	1	1	0	0	1
T6	R2	8	1	0.922	0.7	8	0	1	0	0	1
T6	R3	1	1	0.1927	0.8	6	1	1	0	0	0
T6	R3	2	1	0.4187	0.6	4	0	3	0	0	0
T6	R3	3	0	0	0	0	0	0	0	0	0
T6	R3	4	0	0	0	0	0	0	0	0	0
T6	R3	5	1	0.1581	0.3	3	0	0	0	0	1
T6	R3	6	1	0.2777	0.4	2	0	0	0	0	0
T6	R3	7	1	0.3378	0.5	1	0	1	0	0	1
T6	R3	8	1	0.553	0.4	5	1	2	0	0	0
T6	R4	1	1	0.2314	0.6	6	0	2	0	0	0
T6	R4	2	1	0.1739	0.6	8	0	3	0	0	1
T6	R4	3	1	0.075	0.4	4	1	6	0	0	0
T6	R4	4	1	1.0293	0.6	7	1	0	0	0	1
T6	R4	5	0	0	0	0	0	0	0	0	0
T6	R4	6	0	0	0	0	0	0	0	0	0
T6	R4	7	0	0	0	0	0	0	0	0	0
T6	R4	8	0	0	0	0	0	0	0	0	0
T7	R1	1	1	0.1014	0.6	8	0	1	0	0	0
T7	R1	2	1	0.1315	0.5	3	1	0	0	0	1
T7	R1	3	1	0.473	0.3	5	1	0	0	0	0
T7	R1	4	1	0.1833	0.2	7	0	3	0	0	0
T7	R1	5	1	0.3965	0.6	3	0	3	0	0	0
T7	R1	6	1	0.8177	0.3	5	0	3	0	0	1
T7	R1	7	1	0.7855	0.5	7	1	3	0	0	1
T7	R1	8	1	0.1469	0.3	4	3	2	0	0	1
T7	R2	1	1	0.3965	0.2	7	2	5	0	0	1
T7	R2	2	1	0.8246	0.2	5	1	3	0	0	0
T7	R2	3	0	0	0	0	0	0	0	0	0
T7	R2	4	0	0	0	0	0	0	0	0	0
T7	R2	5	0	0	0	0	0	0	0	0	0
T7	R2	6	0	0	0	0	0	0	0	0	0
T7	R2	7	0	0	0	0	0	0	0	0	0
T7	R2	8	1	0.3714	0.4	3	1	1	0	0	1
T7	R3	1	1	0.6713	0.3	7	3	2	0	0	1
T7	R3	2	1	0.7377	0.5	8	0	0	0	0	1
T7	R3	3	1	0.3399	0.4	2	0	0	0	0	0
T7	R3	4	1	0.5877	0.2	5	1	1	0	0	1
T7	R3	5	0	0	0	0	0	0	0	0	0
T7	R3	6	0	0	0	0	0	0	0	0	0
T7	R3	7	0	0	0	0	0	0	0	0	0
T7	R3	8	0	0	0	0	0	0	0	0	0
T7	R4	1	1	0.3735	0.3	7	3	1	0	0	1
T7	R4	2	1	0.3163	0.1	5	2	0	0	0	1
T7	R4	3	1	0.3944	0.5	7	0	0	0	0	1
T7	R4	4	1	0.4415	0.3	6	0	0	0	0	0
T7	R4	5	1	0.4369	0.6	9	0	0	0	0	0
T7	R4	6	1	0.9142	0.7	5	1	0	0	0	0
T7	R4	7	1	0.3757	0.6	2	0	0	0	0	0
T7	R4	8	1	0.6763	0.3	7	0	0	0	0	1
T8	R1	1	1	0.485	0.1	0	0	0	0	0	1
T8	R1	2	1	0.5037	0.6	9	0	0	0	0	0
T8	R1	3	1	0.5255	0.5	2	1	0	0	0	0
T8	R1	4	1	0.2448	0.3	7	1	0	0	0	1
T8	R1	5	1	0.3559	0.4	6	0	0	0	0	0
T8	R1	6	1	0.6074	0.3	6	1	0	0	0	2
T8	R1	7	1	0.9832	0.6	4	1	0	0	0	1
T8	R1	8	1	0.3712	0.2	4	0	0	0	0	1
T8	R2	1	1	0.1452	0.4	4	0	0	0	0	1
T8	R2	2	1	0.3284	0.5	6	0	0	0	0	0
T8	R2	3	1	0.1127	0.5	3	0	0	0	0	0
T8	R2	4	1	0.823	0.8	3	3	0	0	0	0
T8	R2	5	1	0.4921	0.6	3	2	0	0	0	0
T8	R2	6	1	0.1972	0.5	9	1	0	0	0	0
T8	R2	7	0	0	0	0	0	0	0	0	0
T8	R2	8	1	0.1523	0.3	4	0	0	0	0	1
T8	R3	1	0	0	0	0	0	0	0	0	0
T8	R3	2	1	0.352	0.5	4	0	0	0	0	1
T8	R3	3	1	0.6144	0.5	5	1	0	0	0	1
T8	R3	4	1	0	0	0	0	0	0	0	0
T8	R3	5	0	0	0	0	0	0	0	0	0
T8	R3	6	0	0	0	0	0	0	0	0	0
T8	R3	7	0	0	0	0	0	0	0	0	0
T8	R3	8	0	0	0	0	0	0	0	0	0
T8	R4	1	1	0.1196	0.5	9	2	0	0	0	0
T8	R4	2	1	0.3122	0.5	6	0	0	0	0	1
T8	R4	3	1	0.763	0.6	4	0	0	0	0	0
T8	R4	4	1	0.1982	0.6	8	1	0	0	0	1
T8	R4	5	1	0.3175	0.6	7	1	0	0	0	1
T8	R4	6	1	0.4936	0.5	7	0	0	0	0	1
T8	R4	7	1	0.1761	0.7	9	1	1	0	0	0
T8	R4	8	1	0.5036	0.4	1	1	0	0	0	1
T9	R1	1	0	0	0	0	0	0	0	0	0
T9	R1	2	0	0	0	0	0	0	0	0	0
T9	R1	3	1	0.3916	0.4	7	1	0	0	0	1
T9	R1	4	1	0.3391	0.4	8	1	0	0	0	0
T9	R1	5	1	0.6379	0.6	5	1	0	0	0	0
T9	R1	6	1	0.2322	0.4	7	2	0	0	0	1
T9	R1	7	1	0.2329	0.8	8	1	0	0	0	0
T9	R1	8	1	0.6738	0.5	6	0	0	0	0	1
T9	R2	1	1	0.9301	0.4	7	1	0	0	0	2
T9	R2	2	1	0.7732	0.5	11	0	0	0	0	0
T9	R2	3	1	0.7904	0.6	9	1	0	0	0	1
T9	R2	4	0	0	0	0	0	0	0	0	0
T9	R2	5	1	0.1219	0.4	5	3	0	0	0	1
T9	R2	6	1	0.1826	0.3	5	2	0	0	0	1
T9	R2	7	1	0.843	0.3	5	1	0	0	0	0
T9	R2	8	0	0	0	0	0	0	0	0	0
T9	R3	1	0	0	0	0	0	0	0	0	0
T9	R3	2	1	0.6302	0.7	4	1	0	0	0	1
T9	R3	3	1	0.8128	0.4	1	0	0	0	0	0
T9	R3	4	1	0.9023	0.6	1	3	0	0	0	0
T9	R3	5	1	0.7061	0.6	4	1	0	0	0	0
T9	R3	6	1	0.4157	0.1	9	0	0	0	0	0
T9	R3	7	1	0.9258	0.5	4	1	0	0	0	0
T9	R3	8	1	0.7302	0.5	8	1	0	0	0	1
T9	R4	1	1	0.8321	0.3	7	2	0	0	0	0
T9	R4	2	1	0.461	0.5	6	1	0	0	0	0
T9	R4	3	1	0.5593	0.5	8	0	0	0	0	0
T9	R4	4	0	0	0.8	6	0	0	0	0	0
T9	R4	5	0	0	0.5	5	0	0	0	0	0
T9	R4	6	0	0	x	x	x	x	x	x	0
T9	R4	7	0	0	0.4	6	1	1	0	0	0
T9	R4	8	0	0	0.4	5	0	0	0	0	0
T10	R1	1	1	0.7903	0.1	2	0	0	0	0	0
T10	R1	2	1	0.5241	0.5	7	0	0	0	0	0
T10	R1	3	1	0.8147	0.4	7	0	3	0	0	0
T10	R1	4	1	0.951	0.7	7	1	3	0	0	0
T10	R1	5	1	0.2436	0.8	5	0	0	0	0	0
T10	R1	6	1	0.642	0.7	5	1	0	0	0	0
T10	R1	7	1	0.2229	1.1	6	0	0	0	0	0
T10	R1	8	1	0.5301	0.8	6	0	2	0	0	0
T10	R2	1	0	0	0	0	0	0	0	0	1
T10	R2	2	0	0	0	0	0	0	0	x	0
T10	R2	3	0	0	0	0	0	0	0	0	0
T10	R2	4	1	0.8329	1	8	1	6	0	0	1
T10	R2	5	1	0.5022	0.5	3	0	0	0	0	0
T10	R2	6	1	0.4213	1.2	5	0	2	0	0	0
T10	R2	7	1	0.5234	0.7	6	0	1	0	0	0
T10	R2	8	1	0.1422	0.3	4	0	1	0	0	0
T10	R3	1	1	0.5344	0.3	5	0	0	0	0	1
T10	R3	2	1	0.4936	0.5	5	0	0	0	0	1
T10	R3	3	1	0.8822	0.7	8	0	0	0	0	0
T10	R3	4	1	0.1329	0.6	4	0	0	0	0	1
T10	R3	5	1	0.2934	0.5	7	0	4	0	0	1
T10	R3	6	1	0.1925	0.4	6	0	3	0	0	0
T10	R3	7	1	0.3926	0.6	7	0	4	0	0	0
T10	R3	8	1	0.1772	0.7	7	1	2	0	0	1
T10	R4	1	1	0.3372	0.5	4	0	0	0	0	1
T10	R4	2	1	0.6453	0.8	10	0	0	0	0	0
T10	R4	3	0	0	0	0	0	0	0	0	0
T10	R4	4	0	0	0	0	0	0	0	0	0
T10	R4	5	0	0	0	0	0	0	0	0	0
T10	R4	6	0	0	0	0	0	0	0	0	0
T10	R4	7	0	0	0	0	0	0	0	0	0
T10	R4	8	0	0	0	0	0	0	0	0	0
T11	R1	1	1	0.2946	0.7	6	1	0	0	0	1
T11	R1	2	1	0.6602	0.4	5	0	0	0	0	0
T11	R1	3	1	0.493	0.8	5	0	1	0	0	1
T11	R1	4	1	0.3162	0.9	10	1	5	0	0	1
T11	R1	5	1	0.7312	0.8	8	0	2	0	0	1
T11	R1	6	1	0.415	0.7	7	1	5	0	0	0
T11	R1	7	1	0.3926	0.8	7	0	0	0	0	0
T11	R1	8	1	0.6029	0.3	5	1	2	0	0	0
T11	R2	1	0	0	0	0	0	0	0	0	0
T11	R2	2	0	0	0	0	0	0	0	0	0
T11	R2	3	0	0	0	0	0	0	0	0	0
T11	R2	4	1	0.7244	0.8	7	0	0	0	0	0
T11	R2	5	1	0.3921	1.1	4	1	0	0	0	0
T11	R2	6	1	0.1932	0.7	8	1	0	0	0	1
T11	R2	7	1	0.529	0.9	8	1	0	0	0	1
T11	R2	8	1	0.1283	0.5	9	0	0	0	0	0
T11	R3	1	1	0.1085	0.7	10	1	0	0	0	1
T11	R3	2	1	0.3293	0.8	6	0	1	0	0	0
T11	R3	3	1	0.4281	0.5	5	0	0	0	0	0
T11	R3	4	1	0.3816	0.3	3	0	0	0	0	1
T11	R3	5	0	0	0	0	0	0	0	0	0
T11	R3	6	0	0	0	0	0	0	0	0	0
T11	R3	7	0	0	0	0	0	0	0	0	0
T11	R3	8	0	0	0	0	0	0	0	0	1
T11	R4	1	1	0.0383	0.5	10	1	0	0	0	1
T11	R4	2	1	0.1762	0.7	6	1	0	0	0	1
T11	R4	3	1	0.3828	0.7	9	0	0	0	0	0
T11	R4	4	1	0.2702	0.4	12	0	0	0	0	0
T11	R4	5	0	0	0	0	0	0	0	0	0
T11	R4	6	0	0	0	0	0	0	0	0	0
T11	R4	7	1	0.0076	0.4	8	0	3	0	0	0
T11	R4	8	1	0.0447	0.5	9	1	0	0	0	1
T12	R1	1	1	0.7526	1.5	15	4	4	0	0	1
T12	R1	2	1	1.143	0.5	9	4	2	0	0	0
T12	R1	3	1	0.3412	0.6	7	3	0	0	0	0
T12	R1	4	1	0.6122	0.7	13	4	2	0	0	0
T12	R1	5	0	0	0	0	0	0	0	0	0
T12	R1	6	0	0	0	0	0	0	0	0	0
T12	R1	7	0	0	0	0	0	0	0	0	0
T12	R1	8	0	0	0	0	0	0	0	0	0
T12	R2	1	1	0.627	0.5	11	2	4	0	0	1
T12	R2	2	1	0.8046	1	9	6	2	0	0	1
T12	R2	3	1	2.0911	0.5	9	8	1	0	0	0
T12	R2	4	1	0.8944	0.5	14	17	4	0	0	0
T12	R2	5	1	0.4465	0.5	9	7	2	0	0	0
T12	R2	6	1	0.9788	0.3	7	5	4	0	0	0
T12	R2	7	1	0.7475	0.3	8	4	3	0	0	0
T12	R2	8	1	0.3728	0.6	8	5	2	0	0	0
T12	R3	1	1	0.4073	0.5	4	5	1	0	0	1
T12	R3	2	1	0.0938	0.3	10	6	2	0	0	0
T12	R3	3	1	0.338	0.2	7	0	1	0	0	0
T12	R3	4	1	0.3329	0.3	6	6	0	0	0	0
T12	R3	5	1	0.33	0.3	7	4	1	0	0	0
T12	R3	6	1	0.301	0.5	6	5	0	0	0	0
T12	R3	7	1	0.5144	0.7	8	5	0	0	0	0
T12	R3	8	1	0.1736	0.5	6	1	1	0	0	0
T12	R4	1	1	0.3288	0.3	8	5	0	0	0	0
T12	R4	2	1	0.5032	0.5	6	3	3	0	0	0
T12	R4	3	1	0.3921	0.6	7	4	4	0	0	0
T12	R4	4	1	0.6302	0.5	6	5	4	0	0	0
T12	R4	5	0	0	0	0	0	0	0	0	0
T12	R4	6	0	0	0	0	0	0	0	0	0
T12	R4	7	0	0	0	0	0	0	0	0	0
T12	R4	8	0	0	0	0	0	0	0	0	0
T13	R1	1	1	0.0793	0.6	7	1	0	0	0	0
T13	R1	2	1	0.2831	0.7	5	0	1	0	0	0
T13	R1	3	1	0.3109	0.6	9	0	0	0	0	0
T13	R1	4	1	0.0927	0.7	6	1	4	0	0	0
T13	R1	5	0	0	0	0	0	0	0	0	0
T13	R1	6	0	0	0	0	0	0	0	0	0
T13	R1	7	0	0	0	0	0	0	0	0	0
T13	R1	8	0	0	0	0	0	0	0	0	0
T13	R2	1	1	0.3702	0.9	8	0	4	0	0	0
T13	R2	2	1	0.1294	0.4	9	1	2	0	0	0
T13	R2	3	1	0.3637	0.5	12	2	5	0	0	0
T13	R2	4	1	0.2952	0.5	9	2	3	0	0	0
T13	R2	5	0	0	0	0	0	0	0	0	0
T13	R2	6	0	0	0	0	0	0	0	0	0
T13	R2	7	0	0	0	0	0	0	0	0	0
T13	R2	8	0	0	0	0	0	0	0	0	0
T13	R3	1	1	0.2349	0.8	6	1	0	0	0	0
T13	R3	2	1	0.1689	0.8	8	1	4	0	0	0
T13	R3	3	1	0.133	0.6	9	0	2	0	0	0
T13	R3	4	1	0.0196	0.3	9	0	3	0	0	0
T13	R3	5	1	0.1523	0.5	2	0	4	0	0	0
T13	R3	6	1	0.1034	0.6	7	0	4	0	0	0
T13	R3	7	1	0.0988	0.6	6	0	1	0	0	0
T13	R3	8	1	0.0705	0.7	9	0	3	0	0	0
T13	R3	1	1	0.242	0.7	26	1	5	0	0	0
T13	R4	1	1	0.0693	0.5	6	0	1	0	0	0
T13	R4	2	1	0.205	0.8	8	0	5	0	0	0
T13	R4	3	1	0.2904	0.7	16	1	5	0	0	0
T13	R4	4	1	0.5148	1.8	29	3	9	0	0	0
T13	R4	5	1	0.2331	0.8	7	1	4	0	0	0
T13	R4	6	1	0.0501	0.3	6	0	3	0	0	0
T13	R4	7	1	0.0539	0.4	7	0	3	0	0	0
T14	R1	1	1	0.2962	0.6	11	2	1	0	0	0
T14	R1	2	1	0.3439	0.8	7	3	3	0	0	1
T14	R1	3	1	0.1548	0.4	8	0	2	0	0	1
T14	R1	4	1	0.3719	0.6	8	0	4	0	0	0
T14	R1	5	1	0.3831	0.7	8	3	4	0	0	1
T14	R1	6	1	0.3673	1	11	4	3	0	0	0
T14	R1	7	1	0.6524	0.4	15	4	4	0	0	1
T14	R1	8	0	0	0	0	0	0	0	0	0
T14	R2	1	1	0.9039	0.5	10	4	5	0	0	1
T14	R2	2	1	1.4323	0.3	15	3	5	0	0	1
T14	R2	3	1	1.2707	0.5	15	3	6	0	0	1
T14	R2	4	1	0.6771	0.3	11	3	3	0	0	1
T14	R2	5	1	0.6129	1	9	4	7	0	0	1
T14	R2	6	1	0.9617	0.8	9	3	8	0	0	1
T14	R2	7	1	0.111	1	7	4	4	0	0	1
T14	R2	8	0	0	0	0	0	0	0	0	1
T14	R3	1	1	0.9402	0.5	9	7	4	0	0	1
T14	R3	2	1	0.1723	0.8	9	1	3	0	0	1
T14	R3	3	1	0.492	0.6	9	2	6	0	0	1
T14	R3	4	1	0.8962	0.9	9	2	3	0	0	1
T14	R3	5	1	0.4392	0.5	7	1	3	0	0	0
T14	R3	6	1	0.7145	0.7	7	2	4	0	0	0
T14	R3	7	1	0.2674	0.8	7	0	4	0	0	0
T14	R3	8	1	0.414	0.7	9	4	6	0	0	1
T14	R3	1	1	0.3012	1	9	2	5	0	0	1
T14	R4	2	1	0.2572	0.7	9	0	5	0	0	0
T14	R4	3	1	0.6117	0.6	8	6	2	0	0	1
T14	R4	4	1	0.2341	0.6	9	3	7	0	0	1
T14	R4	5	1	0.2586	0.5	10	0	3	0	0	0
T14	R4	6	1	0.5247	0.7	10	1	5	0	0	0
T14	R4	7	1	0.8159	0.4	10	4	7	0	0	1
T14	R4	8	1	0.1856	0.8	7	0	4	0	0	0

## Sheet: Aux-Cit
	Auxina	Citoquininas	Ensayo	Planilla
	0.3 IBA	0.5 TDZ	T1	T1
	0.3 IBA	0.5 BAP	T2	T2
	0.3 IBA	-	T3	T4
	0.3 ANA	0.5 TDZ	T4	T5
	0.3 ANA	0.5 BAP	T5	T6
	0.3 ANA	-	T6	T8
	-	0.5 TDZ	T7	T10
	-	0.5 BAP	T8	T12
	-	-	T9	T14
Accesión	Auxina	Citoquininas	Tratamiento	Planilla	Repetición	Nº Planta	Supervivencia	Peso fresco	Altura planta	Número de hojas	Número de brotes	Número de raices	Presencia de callo	Diametro callo	O0idación		Accesión	Auxina	Citoquininas	Tratamiento	Planilla	Repetición	Supervivencia	Peso fresco	Altura planta	Número de hojas	Número de brotes	Número de raices	Presencia de callo	Diametro callo	O0idación		Accesión	Auxina	Citoquininas	Tratamiento	Planilla	Repetición	Supervivencia	Peso fresco	Altura planta	Número de hojas	Número de brotes	Número de raices	Presencia de callo	Diametro callo	O0idación
Puren	0.3 IBA	0.5 TDZ	T1	T1	R1	1	1	1.6282	0.3	5	17	0	0	0	1		Puren	0.3 IBA	0.5 TDZ	T1	T1	R1	1	1.65148	0.225	4.25	12.5	0	0	0	0.75		Contulmo	0.3 IBA	0.5 TDZ	T1	T1	R1	1	0.306625	0.325	6	2.25	0.75	0.5	0.2375	1.5
Puren	0.3 IBA	0.5 TDZ	T1	T1	R1	2	1	1.2024	0.3	4	10	0	0	0	1		Puren	0.3 IBA	0.5 TDZ	T1	T1	R2	0	0	0	0	0	0	0	0	0		Contulmo	0.3 IBA	0.5 TDZ	T1	T1	R2	0.75	0.486675	0.375	7	4	1	0.5	0.4	0.25
Puren	0.3 IBA	0.5 TDZ	T1	T1	R1	3	1	2.94	0.1	2	18	0	0	0	1		Puren	0.3 IBA	0.5 TDZ	T1	T1	R3	1	1.59262	0.325	3.75	13	0	0	0	0.75		Contulmo	0.3 IBA	0.5 TDZ	T1	T1	R3	1	1.1945	0.7	9.5	5.5	3	0.5	0.475	0.25
Puren	0.3 IBA	0.5 TDZ	T1	T1	R1	4	1	0.8353	0.2	6	5	0	0	0	0		Puren	0.3 IBA	0.5 TDZ	T1	T1	R4	1	1.83	0.35	6.75	14.25	0	0.25	0.35	0.25		Contulmo	0.3 IBA	0.5 TDZ	T1	T1	R4	1	0.668825	0.325	7	5.25	0	0.5	0.4125	1.25
						Promedio	1	1.65148	0.225	4.25	12.5	0	0	0	0.75		Puren	0.3 IBA	0.5 TDZ	T1	T1	R5	1	0.3248	0.2	0	1.75	0	0	0	4		Contulmo	0.3 IBA	0.5 TDZ	T1	T1	R5	0.5	0.411825	0.2	4	1	1.5	0.25	0.2625	0.25
Puren	0.3 IBA	0.5 TDZ	T1	T1	R2	1	0	0	0	0	0	0	0	0	0		Puren	0.3 IBA	0.5 TDZ	T1	T1	R6	0	0	0	0	0	0	0	0	0		Contulmo	0.3 IBA	0.5 TDZ	T1	T1	R6	0.25	0.2032	0.175	2.25	0.5	0.75	0.25	0.1125	0.5
Puren	0.3 IBA	0.5 TDZ	T1	T1	R2	2	0	0	0	0	0	0	0	0	0		Puren	0.3 IBA	0.5 TDZ	T1	T1	R7	0	0	0	0	0	0	0	0	0		Contulmo	0.3 IBA	0.5 TDZ	T1	T1	R7	1	0.939275	0.325	7.75	4	0.75	0.25	0.2375	1
Puren	0.3 IBA	0.5 TDZ	T1	T1	R2	3	0	0	0	0	0	0	0	0	0		Puren	0.3 IBA	0.5 TDZ	T1	T1	R8	0	0	0	0	0	0	0	0	0		Contulmo	0.3 IBA	0.5 TDZ	T1	T1	R8	1	0.47835	0.475	6	4	0.5	0.25	0.1875	1.25
Puren	0.3 IBA	0.5 TDZ	T1	T1	R2	4	0	0	0	0	0	0	0	0	0		Puren	0.3 IBA	0.5 BAP	T2	T2	R1	1	2.29882	0.525	17.75	10.75	8.75	2	0	0.25		Contulmo	0.3 IBA	0.5 BAP	T2	T2	R1	1	0.701425	0.475	8.25	5.5	0.75	0	0	0
						Promedio	0	0	0	0	0	0	0	0	0		Puren	0.3 IBA	0.5 BAP	T2	T2	R2	0	0	0	0	0	0	0	0	0		Contulmo	0.3 IBA	0.5 BAP	T2	T2	R2	1	0.70535	0.65	9	5.25	3	0	0	0
Puren	0.3 IBA	0.5 TDZ	T1	T1	R3	1	1	0.808	0.3	4	5	0	0	0	1		Puren	0.3 IBA	0.5 BAP	T2	T2	R3	1	0.34085	0.85	8.25	5	0.5	0	0	0.25		Contulmo	0.3 IBA	0.5 BAP	T2	T2	R3	1	0.36635	0.575	6.5	6.25	0.5	0	0	0
Puren	0.3 IBA	0.5 TDZ	T1	T1	R3	2	1	1.9227	0.2	3	13	0	0	0	1		Puren	0.3 IBA	0.5 BAP	T2	T2	R4	1	0.42945	0.45	5.5	5	0.5	0	0	0.25		Contulmo	0.3 IBA	0.5 BAP	T2	T2	R4	1	0.2945	0.275	3.75	1.5	0.5	0	0	1.75
Puren	0.3 IBA	0.5 TDZ	T1	T1	R3	3	1	1.4648	0.5	3	16	0	0	0	0		Puren	0.3 IBA	0.5 BAP	T2	T2	R5	1	0.354925	0.3	6.75	3.75	0	0	0	0		Contulmo	0.3 IBA	0.5 BAP	T2	T2	R5	0.75	0.30675	0.25	6.25	4.25	1	0	0	0
Puren	0.3 IBA	0.5 TDZ	T1	T1	R3	4	1	2.175	0.3	5	18	0	0	0	1		Puren	0.3 IBA	0.5 BAP	T2	T2	R6	0.75	0.3738	0.425	5	5.5	0.5	0	0	0		Contulmo	0.3 IBA	0.5 BAP	T2	T2	R6	0.25	0.149825	0.175	3.5	1.5	0	0	0	0
						Promedio	1	1.59262	0.325	3.75	13	0	0	0	0.75		Puren	0.3 IBA	0.5 BAP	T2	T2	R7	0.75	0.63975	0.325	7.5	6	0	0	0	0		Contulmo	0.3 IBA	0.5 BAP	T2	T2	R7	1	0.599275	0.4	6.75	4.25	1.75	0	0	0
Puren	0.3 IBA	0.5 TDZ	T1	T1	R4	1	1	2.419	0.5	9	12	0	0	0	0		Puren	0.3 IBA	0.5 BAP	T2	T2	R8	1	0.86535	0.5	8.5	10.25	1.75	0	0	0		Contulmo	0.3 IBA	0.5 BAP	T2	T2	R8	1	0.435475	0.25	5.75	4.25	0.25	0	0	0.5
Puren	0.3 IBA	0.5 TDZ	T1	T1	R4	2	1	1.769	0.3	8	17	0	0	0	0		Puren	0.3 IBA	-	T3	T4	R1	1	0.2394	0.5	7	5.75	4.75	0	0	0.75		Contulmo	0.3 IBA	-	T3	T4	R1	1	0.339375	0.525	5.25	0.25	1.5	0	0	0
Puren	0.3 IBA	0.5 TDZ	T1	T1	R4	3	1	2.209	0.2	4	14	0	1	1.4	1		Puren	0.3 IBA	-	T3	T4	R2	1	0.266225	0.4	7	6.5	4.75	0	0	1		Contulmo	0.3 IBA	-	T3	T4	R2	0	0	0	0	0	0	0	0	0
Puren	0.3 IBA	0.5 TDZ	T1	T1	R4	4	1	0.923	0.4	6	14	0	0	0	0		Puren	0.3 IBA	-	T3	T4	R3	0	0	0	0	0	0	0	0	0		Contulmo	0.3 IBA	-	T3	T4	R3	1	0.351375	0.55	5	0.25	2.5	0.5	0.325	1
						Promedio	1	1.83	0.35	6.75	14.25	0	0.25	0.35	0.25		Puren	0.3 IBA	-	T3	T4	R4	1	0.162075	0.425	5.5	2.5	3.5	0	0	0.75		Contulmo	0.3 IBA	-	T3	T4	R4	1	0.4192	0.625	6.5	0	4.25	0	0	0.25
Puren	0.3 IBA	0.5 TDZ	T1	T1	R5	1	1	0.5261	0.2	0	3	0	0	0	4		Puren	0.3 IBA	-	T3	T4	R5	1	0.2313	0.4	6	2.25	0.75	0	0	0.75		Contulmo	0.3 IBA	-	T3	T4	R5	1	0.276625	0.55	5.5	0	4	0	0	0
Puren	0.3 IBA	0.5 TDZ	T1	T1	R5	2	1	0.0682	0.2	0	2	0	0	0	4		Puren	0.3 IBA	-	T3	T4	R6	0.5	0.071625	0.125	2.25	1.5	1	0	0	0.5		Contulmo	0.3 IBA	-	T3	T4	R6	1	0.28695	0.9	8	0	5	0	0	0.25
Puren	0.3 IBA	0.5 TDZ	T1	T1	R5	3	1	0.5771	0.3	0	2	0	0	0	4		Puren	0.3 IBA	-	T3	T4	R7	0.75	0.204225	0.275	3.5	2.5	0.25	0	0	0.5		Contulmo	0.3 IBA	-	T3	T4	R7	0.75	0.656675	0.375	5.25	0.5	6.5	0	0	0
Puren	0.3 IBA	0.5 TDZ	T1	T1	R5	4	1	0.1278	0.1	0	0	0	0	0	4		Puren	0.3 IBA	-	T3	T4	R8	0.75	0.1804	0.325	4	0.25	1.25	0	0	0.25		Contulmo	0.3 IBA	-	T3	T4	R8	0	0	0	0	0	0	0	0	0
						Promedio	1	0.3248	0.2	0	1.75	0	0	0	4		Puren	0.3 ANA	0.5 TDZ	T4	T5	R1	1	0.482125	0.425	4.75	1.25	4.25	#DIV/0!	#DIV/0!	0.75		Contulmo	0.3 ANA	0.5 TDZ	T4	T5	R1	1	0.417325	0.5	6.25	0.25	3.75	0	0	0.25
Puren	0.3 IBA	0.5 TDZ	T1	T1	R6	1	0	0	0	0	0	0	0	0	0		Puren	0.3 ANA	0.5 TDZ	T4	T5	R2	0.75	0.236925	0.325	3.25	1.25	3.5	0	0	0		Contulmo	0.3 ANA	0.5 TDZ	T4	T5	R2	0.5	0.17165	0.275	3.25	0	2.25	0	0	0.25
Puren	0.3 IBA	0.5 TDZ	T1	T1	R6	2	0	0	0	0	0	0	0	0	0		Puren	0.3 ANA	0.5 TDZ	T4	T5	R3	1	0.50145	0.425	6.25	1.75	3.75	#DIV/0!	#DIV/0!	0.25		Contulmo	0.3 ANA	0.5 TDZ	T4	T5	R3	0	0	0	0	0	0	0	0	0
Puren	0.3 IBA	0.5 TDZ	T1	T1	R6	3	0	0	0	0	0	0	0	0	0		Puren	0.3 ANA	0.5 TDZ	T4	T5	R4	0	0	0	0	0	0	0	0	0		Contulmo	0.3 ANA	0.5 TDZ	T4	T5	R4	1	0.38435	0.6	6.5	0.5	2	0	0	0.75
Puren	0.3 IBA	0.5 TDZ	T1	T1	R6	4	0	0	0	0	0	0	0	0	0		Puren	0.3 ANA	0.5 TDZ	T4	T5	R5	0	0	0	0	0	0	0	0	0		Contulmo	0.3 ANA	0.5 TDZ	T4	T5	R5	1	0.337875	1.7	5.75	0.75	2.5	0	0	0.5
						Promedio	0	0	0	0	0	0	0	0	0		Puren	0.3 ANA	0.5 TDZ	T4	T5	R6	1	0.709275	0.85	7	2.5	2.5	0	0	0.25		Contulmo	0.3 ANA	0.5 TDZ	T4	T5	R6	1	0.46955	0.55	6.5	0.5	4.75	0	0	0.25
Puren	0.3 IBA	0.5 TDZ	T1	T1	R7	1	0	0	0	0	0	0	0	0	0		Puren	0.3 ANA	0.5 TDZ	T4	T5	R7	1	0.70945	0.566667	6	2	1.5	0	0	0.5		Contulmo	0.3 ANA	0.5 TDZ	T4	T5	R7	0.75	0.4442	0.425	4.75	0.25	3	0	0	0
Puren	0.3 IBA	0.5 TDZ	T1	T1	R7	2	0	0	0	0	0	0	0	0	0		Puren	0.3 ANA	0.5 TDZ	T4	T5	R8	1	0.929375	0.775	5.75	4.5	0.5	0	0	0.5		Contulmo	0.3 ANA	0.5 TDZ	T4	T5	R8	0	0	0	0	0	0	0	0	0
Puren	0.3 IBA	0.5 TDZ	T1	T1	R7	3	0	0	0	0	0	0	0	0	0		Puren	0.3 ANA	0.5 BAP	T5	T6	R1	1	0.2878	0.575	6.5	3.75	1.75	0	0	0.25		Contulmo	0.3 ANA	0.5 BAP	T5	T6	R1	1	0.391275	0.575	7	1	2.75	0	0	1
Puren	0.3 IBA	0.5 TDZ	T1	T1	R7	4	0	0	0	0	0	0	0	0	0		Puren	0.3 ANA	0.5 BAP	T5	T6	R2	1	0.167475	0.325	5	1.75	1.75	0	0	0.5		Contulmo	0.3 ANA	0.5 BAP	T5	T6	R2	1	0.412625	0.6	5.75	0.25	3.5	0	0	0.75
						Promedio	0	0	0	0	0	0	0	0	0		Puren	0.3 ANA	0.5 BAP	T5	T6	R3	0.5	0.135475	0.15	2.5	1	0.25	0	0	0.5		Contulmo	0.3 ANA	0.5 BAP	T5	T6	R3	0.5	0.19485	0.2	3.25	0.25	2.25	0	0	0
Puren	0.3 IBA	0.5 TDZ	T1	T1	R8	1	0	0	0	0	0	0	0	0	0		Puren	0.3 ANA	0.5 BAP	T5	T6	R4	0.75	0.267375	0.333333	3.5	6.5	0.25	0	0	0.75		Contulmo	0.3 ANA	0.5 BAP	T5	T6	R4	0.5	0.408025	0.35	3.25	0.25	0.5	0	0	0.5
Puren	0.3 IBA	0.5 TDZ	T1	T1	R8	2	0	0	0	0	0	0	0	0	0		Puren	0.3 ANA	0.5 BAP	T5	T6	R5	1	0.4043	0.55	5.75	4.75	0.75	0	0	0.5		Contulmo	0.3 ANA	0.5 BAP	T5	T6	R5	0.5	0.15285	0.35	2.5	0.25	1	0	0	0
Puren	0.3 IBA	0.5 TDZ	T1	T1	R8	3	0	0	0	0	0	0	0	0	0		Puren	0.3 ANA	0.5 BAP	T5	T6	R6	0.25	0.057125	0.075	1.25	4.75	0.5	0	0	0.25		Contulmo	0.3 ANA	0.5 BAP	T5	T6	R6	1	0.33165	0.4	2.75	0.25	0.75	0	0	0.5
Puren	0.3 IBA	0.5 TDZ	T1	T1	R8	4	0	0	0	0	0	0	0	0	0		Puren	0.3 ANA	0.5 BAP	T5	T6	R7	1	0.6377	0.725	8.25	6.25	1	0	0	0.5		Contulmo	0.3 ANA	0.5 BAP	T5	T6	R7	1	0.3774	0.55	6.25	0.5	2.75	0	0	0.5
						Promedio	0	0	0	0	0	0	0	0	0		Puren	0.3 ANA	0.5 BAP	T5	T6	R8	0	0	0	0	0	0	0	0	0		Contulmo	0.3 ANA	0.5 BAP	T5	T6	R8	0	0	0	0	0	0	0	0	0
Puren	0.3 IBA	0.5 BAP	T2	T2	R1	1	1	1.7122	0.7	25	8	6	2	0	0		Puren	0.3 ANA	-	T6	T8	R1	1	0.52515	0.6	6.25	6.25	3.75	0	0	1.25		Contulmo	0.3 ANA	-	T6	T8	R1	1	0.43975	0.375	4.5	0.5	0	0	0	0.5
Puren	0.3 IBA	0.5 BAP	T2	T2	R1	2	1	3.3092	0.6	18	14	14	2	0	0		Puren	0.3 ANA	-	T6	T8	R2	0.5	0.312875	0.35	2.75	2	1.75	0	0	0.5		Contulmo	0.3 ANA	-	T6	T8	R2	1	0.579425	0.375	5	0.5	0	0	0	1
Puren	0.3 IBA	0.5 BAP	T2	T2	R1	3	1	3.094	0.4	15	12	8	2	0	1		Puren	0.3 ANA	-	T6	T8	R3	0.75	0.705075	0.25	7	5.5	3.75	0	0	0.25		Contulmo	0.3 ANA	-	T6	T8	R3	1	0.352325	0.55	4	0.75	0	0	0	0.25
Puren	0.3 IBA	0.5 BAP	T2	T2	R1	4	1	1.0799	0.4	13	9	7	2	0	0		Puren	0.3 ANA	-	T6	T8	R4	1	0.598825	0.4	6.25	4.5	3	0	0	0.5		Contulmo	0.3 ANA	-	T6	T8	R4	0.75	0.2104	0.35	4	0.75	0	0	0	0.25
						Promedio	1	2.29882	0.525	17.75	10.75	8.75	2	0	0.25		Puren	0.3 ANA	-	T6	T8	R5	1	0.8781	0.375	4.5	1	1	0	0	0.25		Contulmo	0.3 ANA	-	T6	T8	R5	0.75	0.2416	0.25	2.25	0.25	0	0	0	0.5
Puren	0.3 IBA	0.5 BAP	T2	T2	R2	1	0	0	0	0	0	0	0	0	0		Puren	0.3 ANA	-	T6	T8	R6	0.25	0.12715	0.15	1.5	0.75	0.75	0	0	0		Contulmo	0.3 ANA	-	T6	T8	R6	0	0	0	0	0	0	0	0	0
Puren	0.3 IBA	0.5 BAP	T2	T2	R2	2	0	0	0	0	0	0	0	0	0		Puren	0.3 ANA	-	T6	T8	R7	1	0.4725	0.45	5.25	4	0.75	0	0	0.75		Contulmo	0.3 ANA	-	T6	T8	R7	1	0.34825	0.55	6.75	0.75	0	0	0	0.5
Puren	0.3 IBA	0.5 BAP	T2	T2	R2	3	0	0	0	0	0	0	0	0	0		Puren	0.3 ANA	-	T6	T8	R8	0	0	0	0	0	0	0	0	0		Contulmo	0.3 ANA	-	T6	T8	R8	1	0.3727	0.55	6	0.75	0.25	0	0	0.75
Puren	0.3 IBA	0.5 BAP	T2	T2	R2	4	0	0	0	0	0	0	0	0	0		Puren	-	0.5 TDZ	T7	T10	R1	0.25	0.090425	0.075	1.25	0.5	0.25	0	0	0		Contulmo	-	0.5 TDZ	T7	T10	R1	1	0.770025	0.425	5.75	0.25	1.5	0	0	0
						Promedio	0	0	0	0	0	0	0	0	0		Puren	-	0.5 TDZ	T7	T10	R2	1	0.520225	0.475	4.75	1.75	3	0	0	0.5		Contulmo	-	0.5 TDZ	T7	T10	R2	1	0.40965	0.85	5.5	0.25	0.5	0	0	0
Puren	0.3 IBA	0.5 BAP	T2	T2	R3	1	1	0.5138	0.5	8	7	2	0	0	0		Puren	-	0.5 TDZ	T7	T10	R3	1	1.21175	0.55	8.25	1.75	0.75	0	0	1.25		Contulmo	-	0.5 TDZ	T7	T10	R3	0.25	0.208225	0.25	2	0.25	1.5	0	0	0.5
Puren	0.3 IBA	0.5 BAP	T2	T2	R3	2	1	0.3536	0.8	16	5	0	0	0	0		Puren	-	0.5 TDZ	T7	T10	R4	1	0.749875	0.45	6.75	4	2	0	0	1.5		Contulmo	-	0.5 TDZ	T7	T10	R4	1	0.397275	0.675	4.5	0	1	0	0	0
Puren	0.3 IBA	0.5 BAP	T2	T2	R3	3	1	0.3023	1.2	4	5	0	0	0	0		Puren	-	0.5 TDZ	T7	T10	R5	0	0	0	0	0	0	0	0	0		Contulmo	-	0.5 TDZ	T7	T10	R5	1	0.510775	0.525	5.5	0	0	0	0	0.75
Puren	0.3 IBA	0.5 BAP	T2	T2	R3	4	1	0.1937	0.9	5	3	0	0	0	1		Puren	-	0.5 TDZ	T7	T10	R6	1	1.97208	0.65	8.25	0.5	3	0	0	1		Contulmo	-	0.5 TDZ	T7	T10	R6	1	0.263925	0.55	6.75	0.25	3.25	0	0	0.5
						Promedio	1	0.34085	0.85	8.25	5	0.5	0	0	0.25		Puren	-	0.5 TDZ	T7	T10	R7	1	0.12815	0.5	3.5	0.25	0.75	0	0	1		Contulmo	-	0.5 TDZ	T7	T10	R7	0.5	0.245625	0.325	3.5	0	0	0	0	0.25
Puren	0.3 IBA	0.5 BAP	T2	T2	R4	1	1	0.6101	0.7	9	4	0	0	0	0		Puren	-	0.5 TDZ	T7	T10	R8	1	0.135625	0.65	3.5	0.25	0.25	0	0	0.75		Contulmo	-	0.5 TDZ	T7	T10	R8	0	0	0	0	0	0	0	0	0
Puren	0.3 IBA	0.5 BAP	T2	T2	R4	2	1	0.8222	0.7	5	12	2	0	0	0		Puren	-	0.5 BAP	T8	T12	R1	1	0.928775	0.375	7	12.5	0	0	0	0		Contulmo	-	0.5 BAP	T8	T12	R1	1	0.71225	0.825	11	3.75	2	0	0	0.25
Puren	0.3 IBA	0.5 BAP	T2	T2	R4	3	1	0.0665	0.1	3	0	0	0	0	0		Puren	-	0.5 BAP	T8	T12	R2	0.25	0.1153	0.075	1.75	3.25	0	0	0	0		Contulmo	-	0.5 BAP	T8	T12	R2	0	0	0	0	0	0	0	0	0
Puren	0.3 IBA	0.5 BAP	T2	T2	R4	4	1	0.219	0.3	5	4	0	0	0	1		Puren	-	0.5 BAP	T8	T12	R3	1	0.7819	0.3	8.75	12.75	1.25	0	0	0		Contulmo	-	0.5 BAP	T8	T12	R3	1	1.10427	0.625	10.75	8.25	2.75	0	0	0.5
						Promedio	1	0.42945	0.45	5.5	5	0.5	0	0	0.25		Puren	-	0.5 BAP	T8	T12	R4	0	0	0	0	0	0	0	0	0		Contulmo	-	0.5 BAP	T8	T12	R4	1	0.6364	0.425	8	5.25	2.75	0	0	0
Puren	0.3 IBA	0.5 BAP	T2	T2	R5	1	1	0.513	0.4	8	7	0	0	0	0		Puren	-	0.5 BAP	T8	T12	R5	1	1.58495	0.45	8.5	10	0	0	0	0.5		Contulmo	-	0.5 BAP	T8	T12	R5	1	0.293	0.325	6.75	4.25	1	0	0	0.25
Puren	0.3 IBA	0.5 BAP	T2	T2	R5	2	1	0.7915	0.6	11	6	0	0	0	0		Puren	-	0.5 BAP	T8	T12	R6	0	0	0	0	0	0	0	0	0		Contulmo	-	0.5 BAP	T8	T12	R6	1	0.32975	0.5	6.75	3.75	0.5	0	0	0
Puren	0.3 IBA	0.5 BAP	T2	T2	R5	3	1	0.0743	0.1	3	2	0	0	0	0		Puren	-	0.5 BAP	T8	T12	R7	1	1.3104	0.35	11	14.5	0.25	0	0	0		Contulmo	-	0.5 BAP	T8	T12	R7	1	0.463575	0.475	6.75	4.25	2.75	0	0	0
Puren	0.3 IBA	0.5 BAP	T2	T2	R5	4	1	0.0409	0.1	5	0	0	0	0	0		Puren	-	0.5 BAP	T8	T12	R8	1	1.62027	0.5	7.5	12.5	0	0	0	0.5		Contulmo	-	0.5 BAP	T8	T12	R8	0	0	0	0	0	0	0	0	0
						Promedio	1	0.354925	0.3	6.75	3.75	0	0	0	0		Puren	-	-	T9	T14	R1	1	0.188075	0.4	11.5	2.25	5	0	0	1		Contulmo	-	-	T9	T14	R1	1	0.2917	0.6	8.5	1.25	2.5	0	0	0.5
Puren	0.3 IBA	0.5 BAP	T2	T2	R6	1	0	0	0	0	0	0	0	0	0		Puren	-	-	T9	T14	R2	1	0.3349	0.5	12.5	2	5.5	0	0	1.75		Contulmo	-	-	T9	T14	R2	0.75	0.3507	0.525	8.5	2.75	2.75	0	0	0.5
Puren	0.3 IBA	0.5 BAP	T2	T2	R6	2	1	0.3169	0.3	9	7	0	0	0	0		Puren	-	-	T9	T14	R3	1	0.410675	0.225	16	7.75	3.75	0	0	0.5		Contulmo	-	-	T9	T14	R3	1	1.071	0.4	12.75	3.25	4.75	0	0	1
Puren	0.3 IBA	0.5 BAP	T2	T2	R6	3	1	0.3036	0.8	7	5	0	0	0	0		Puren	-	-	T9	T14	R4	1	0.170025	0.275	6.75	0	3.5	0	0	0.5		Contulmo	-	-	T9	T14	R4	0.75	0.4214	0.7	6.25	2.75	4.75	0	0	1
Puren	0.3 IBA	0.5 BAP	T2	T2	R6	4	1	0.8747	0.6	4	10	2	0	0	0		Puren	-	-	T9	T14	R5	1	0.157425	0.525	9	2	3.5	0	0	0.5		Contulmo	-	-	T9	T14	R5	1	0.625175	0.7	9	3	4	0	0	1
						Promedio	0.75	0.3738	0.425	5	5.5	0.5	0	0	0		Puren	-	-	T9	T14	R6	1	0.07245	0.625	8	1	3.25	0	0	0.25		Contulmo	-	-	T9	T14	R6	1	0.458775	0.675	7.5	1.75	4.25	0	0	0.25
Puren	0.3 IBA	0.5 BAP	T2	T2	R7	1	0	0	0	0	0	0	0	0	0		Puren	-	-	T9	T14	R7	1	0.647275	0.425	12.5	4.25	5.75	0	0	1		Contulmo	-	-	T9	T14	R7	1	0.35105	0.725	8.75	2.75	4.75	0	0	0.75
Puren	0.3 IBA	0.5 BAP	T2	T2	R7	2	1	1.2624	0.5	8	10	0	0	0	0		Puren	-	-	T9	T14	R8	1	0.1136	0.375	7.75	2.5	4	0	0	1		Contulmo	-	-	T9	T14	R8	1	0.4462	0.6	9.25	1.25	4.75	0	0	0.25
Puren	0.3 IBA	0.5 BAP	T2	T2	R7	3	1	0.6427	0.5	15	8	0	0	0	0		Contulmo	0.3 IBA	0.5 TDZ	T1	T1	R1	1	0.306625	0.325	6	2.25	0.75	0.5	0.2375	1.5
Puren	0.3 IBA	0.5 BAP	T2	T2	R7	4	1	0.6539	0.3	7	6	0	0	0	0		Contulmo	0.3 IBA	0.5 TDZ	T1	T1	R2	0.75	0.486675	0.375	7	4	1	0.5	0.4	0.25
						Promedio	0.75	0.63975	0.325	7.5	6	0	0	0	0		Contulmo	0.3 IBA	0.5 TDZ	T1	T1	R3	1	1.1945	0.7	9.5	5.5	3	0.5	0.475	0.25
Puren	0.3 IBA	0.5 BAP	T2	T2	R8	1	1	0.3572	0.6	6	8	0	0	0	0		Contulmo	0.3 IBA	0.5 TDZ	T1	T1	R4	1	0.668825	0.325	7	5.25	0	0.5	0.4125	1.25
Puren	0.3 IBA	0.5 BAP	T2	T2	R8	2	1	0.6983	0.4	8	7	1	0	0	0		Contulmo	0.3 IBA	0.5 TDZ	T1	T1	R5	0.5	0.411825	0.2	4	1	1.5	0.25	0.2625	0.25
Puren	0.3 IBA	0.5 BAP	T2	T2	R8	3	1	1.6048	0.7	13	19	1	0	0	0		Contulmo	0.3 IBA	0.5 TDZ	T1	T1	R6	0.25	0.2032	0.175	2.25	0.5	0.75	0.25	0.1125	0.5
Puren	0.3 IBA	0.5 BAP	T2	T2	R8	4	1	0.8011	0.5	7	7	5	0	0	0		Contulmo	0.3 IBA	0.5 TDZ	T1	T1	R7	1	0.939275	0.325	7.75	4	0.75	0.25	0.2375	1
						Promedio	1	0.86535	0.5	8.5	10.25	1.75	0	0	0		Contulmo	0.3 IBA	0.5 TDZ	T1	T1	R8	1	0.47835	0.475	6	4	0.5	0.25	0.1875	1.25
Puren	0.3 IBA	-	T3	T4	R1	1	1	0.4021	0.5	9	5	3	0	0	1		Contulmo	0.3 IBA	0.5 BAP	T2	T2	R1	1	0.701425	0.475	8.25	5.5	0.75	0	0	0
Puren	0.3 IBA	-	T3	T4	R1	2	1	0.1921	0.5	5	8	3	0	0	1		Contulmo	0.3 IBA	0.5 BAP	T2	T2	R2	1	0.70535	0.65	9	5.25	3	0	0	0
Puren	0.3 IBA	-	T3	T4	R1	3	1	0.27	0.3	7	6	8	0	0	0		Contulmo	0.3 IBA	0.5 BAP	T2	T2	R3	1	0.36635	0.575	6.5	6.25	0.5	0	0	0
Puren	0.3 IBA	-	T3	T4	R1	4	1	0.0934	0.7	7	4	5	0	0	1		Contulmo	0.3 IBA	0.5 BAP	T2	T2	R4	1	0.2945	0.275	3.75	1.5	0.5	0	0	1.75
						Promedio	1	0.2394	0.5	7	5.75	4.75	0	0	0.75		Contulmo	0.3 IBA	0.5 BAP	T2	T2	R5	0.75	0.30675	0.25	6.25	4.25	1	0	0	0
Puren	0.3 IBA	-	T3	T4	R2	1	1	0.2001	0.3	9	7	5	0	0	1		Contulmo	0.3 IBA	0.5 BAP	T2	T2	R6	0.25	0.149825	0.175	3.5	1.5	0	0	0	0
Puren	0.3 IBA	-	T3	T4	R2	2	1	0.1865	0.5	6	6	3	0	0	1		Contulmo	0.3 IBA	0.5 BAP	T2	T2	R7	1	0.599275	0.4	6.75	4.25	1.75	0	0	0
Puren	0.3 IBA	-	T3	T4	R2	3	1	0.2873	0.5	5	8	5	0	0	0		Contulmo	0.3 IBA	0.5 BAP	T2	T2	R8	1	0.435475	0.25	5.75	4.25	0.25	0	0	0.5
Puren	0.3 IBA	-	T3	T4	R2	4	1	0.391	0.3	8	5	6	0	0	2		Contulmo	0.3 IBA	-	T3	T4	R1	1	0.339375	0.525	5.25	0.25	1.5	0	0	0
						Promedio	1	0.266225	0.4	7	6.5	4.75	0	0	1		Contulmo	0.3 IBA	-	T3	T4	R2	0	0	0	0	0	0	0	0	0
Puren	0.3 IBA	-	T3	T4	R3	1	0	0	0	0	0	0	0	0	0		Contulmo	0.3 IBA	-	T3	T4	R3	1	0.351375	0.55	5	0.25	2.5	0.5	0.325	1
Puren	0.3 IBA	-	T3	T4	R3	2	0	0	0	0	0	0	0	0	0		Contulmo	0.3 IBA	-	T3	T4	R4	1	0.4192	0.625	6.5	0	4.25	0	0	0.25
Puren	0.3 IBA	-	T3	T4	R3	3	0	0	0	0	0	0	0	0	0		Contulmo	0.3 IBA	-	T3	T4	R5	1	0.276625	0.55	5.5	0	4	0	0	0
Puren	0.3 IBA	-	T3	T4	R3	4	0	0	0	0	0	0	0	0	0		Contulmo	0.3 IBA	-	T3	T4	R6	1	0.28695	0.9	8	0	5	0	0	0.25
						Promedio	0	0	0	0	0	0	0	0	0		Contulmo	0.3 IBA	-	T3	T4	R7	0.75	0.656675	0.375	5.25	0.5	6.5	0	0	0
Puren	0.3 IBA	-	T3	T4	R4	1	1	0.129	0.6	5	2	3	0	0	0		Contulmo	0.3 IBA	-	T3	T4	R8	0	0	0	0	0	0	0	0	0
Puren	0.3 IBA	-	T3	T4	R4	2	1	0.2271	0.5	6	5	5	0	0	1		Contulmo	0.3 ANA	0.5 TDZ	T4	T5	R1	1	0.417325	0.5	6.25	0.25	3.75	0	0	0.25
Puren	0.3 IBA	-	T3	T4	R4	3	1	0.173	0.3	4	2	3	0	0	1		Contulmo	0.3 ANA	0.5 TDZ	T4	T5	R2	0.5	0.17165	0.275	3.25	0	2.25	0	0	0.25
Puren	0.3 IBA	-	T3	T4	R4	4	1	0.1192	0.3	7	1	3	0	0	1		Contulmo	0.3 ANA	0.5 TDZ	T4	T5	R3	0	0	0	0	0	0	0	0	0
						Promedio	1	0.162075	0.425	5.5	2.5	3.5	0	0	0.75		Contulmo	0.3 ANA	0.5 TDZ	T4	T5	R4	1	0.38435	0.6	6.5	0.5	2	0	0	0.75
Puren	0.3 IBA	-	T3	T4	R5	1	1	0.1721	0.4	5	2	1	0	0	1		Contulmo	0.3 ANA	0.5 TDZ	T4	T5	R5	1	0.337875	1.7	5.75	0.75	2.5	0	0	0.5
Puren	0.3 IBA	-	T3	T4	R5	2	1	0.208	0.4	6	2	2	0	0	1		Contulmo	0.3 ANA	0.5 TDZ	T4	T5	R6	1	0.46955	0.55	6.5	0.5	4.75	0	0	0.25
Puren	0.3 IBA	-	T3	T4	R5	3	1	0.311	0.3	6	1	0	0	0	1		Contulmo	0.3 ANA	0.5 TDZ	T4	T5	R7	0.75	0.4442	0.425	4.75	0.25	3	0	0	0
Puren	0.3 IBA	-	T3	T4	R5	4	1	0.2341	0.5	7	4	0	0	0	0		Contulmo	0.3 ANA	0.5 TDZ	T4	T5	R8	0	0	0	0	0	0	0	0	0
						Promedio	1	0.2313	0.4	6	2.25	0.75	0	0	0.75		Contulmo	0.3 ANA	0.5 BAP	T5	T6	R1	1	0.391275	0.575	7	1	2.75	0	0	1
Puren	0.3 IBA	-	T3	T4	R6	1	1	0.0927	0.2	4	1	2	0	0	1		Contulmo	0.3 ANA	0.5 BAP	T5	T6	R2	1	0.412625	0.6	5.75	0.25	3.5	0	0	0.75
Puren	0.3 IBA	-	T3	T4	R6	2	1	0.1938	0.3	5	5	2	0	0	1		Contulmo	0.3 ANA	0.5 BAP	T5	T6	R3	0.5	0.19485	0.2	3.25	0.25	2.25	0	0	0
Puren	0.3 IBA	-	T3	T4	R6	3	0	0	0	0	0	0	0	0	0		Contulmo	0.3 ANA	0.5 BAP	T5	T6	R4	0.5	0.408025	0.35	3.25	0.25	0.5	0	0	0.5
Puren	0.3 IBA	-	T3	T4	R6	4	0	0	0	0	0	0	0	0	0		Contulmo	0.3 ANA	0.5 BAP	T5	T6	R5	0.5	0.15285	0.35	2.5	0.25	1	0	0	0
						Promedio	0.5	0.071625	0.125	2.25	1.5	1	0	0	0.5		Contulmo	0.3 ANA	0.5 BAP	T5	T6	R6	1	0.33165	0.4	2.75	0.25	0.75	0	0	0.5
Puren	0.3 IBA	-	T3	T4	R7	1	0	0	0	0	0	0	0	0	0		Contulmo	0.3 ANA	0.5 BAP	T5	T6	R7	1	0.3774	0.55	6.25	0.5	2.75	0	0	0.5
Puren	0.3 IBA	-	T3	T4	R7	2	1	0.385	0.4	4	1	1	0	0	1		Contulmo	0.3 ANA	0.5 BAP	T5	T6	R8	0	0	0	0	0	0	0	0	0
Puren	0.3 IBA	-	T3	T4	R7	3	1	0.1997	0.2	5	5	0	0	0	1		Contulmo	0.3 ANA	-	T6	T8	R1	1	0.43975	0.375	4.5	0.5	0	0	0	0.5
Puren	0.3 IBA	-	T3	T4	R7	4	1	0.2322	0.5	5	4	0	0	0	0		Contulmo	0.3 ANA	-	T6	T8	R2	1	0.579425	0.375	5	0.5	0	0	0	1
						Promedio	0.75	0.204225	0.275	3.5	2.5	0.25	0	0	0.5		Contulmo	0.3 ANA	-	T6	T8	R3	1	0.352325	0.55	4	0.75	0	0	0	0.25
Puren	0.3 IBA	-	T3	T4	R8	1	1	0.1254	0.5	5	0	1	0	0	0		Contulmo	0.3 ANA	-	T6	T8	R4	0.75	0.2104	0.35	4	0.75	0	0	0	0.25
Puren	0.3 IBA	-	T3	T4	R8	2	1	0.265	0.5	4	0	1	0	0	1		Contulmo	0.3 ANA	-	T6	T8	R5	0.75	0.2416	0.25	2.25	0.25	0	0	0	0.5
Puren	0.3 IBA	-	T3	T4	R8	3	1	0.3312	0.3	7	1	3	0	0	0		Contulmo	0.3 ANA	-	T6	T8	R6	0	0	0	0	0	0	0	0	0
Puren	0.3 IBA	-	T3	T4	R8	4	0	0	0	0	0	0	0	0	0		Contulmo	0.3 ANA	-	T6	T8	R7	1	0.34825	0.55	6.75	0.75	0	0	0	0.5
						Promedio	0.75	0.1804	0.325	4	0.25	1.25	0	0	0.25		Contulmo	0.3 ANA	-	T6	T8	R8	1	0.3727	0.55	6	0.75	0.25	0	0	0.75
Puren	0.3 ANA	0.5 TDZ	T4	T5	R1	1	1	0.6001	0.5	5	2	5			1		Contulmo	-	0.5 TDZ	T7	T10	R1	1	0.770025	0.425	5.75	0.25	1.5	0	0	0
Puren	0.3 ANA	0.5 TDZ	T4	T5	R1	2	1	0.5093	0.4	5	1	4			0		Contulmo	-	0.5 TDZ	T7	T10	R2	1	0.40965	0.85	5.5	0.25	0.5	0	0	0
Puren	0.3 ANA	0.5 TDZ	T4	T5	R1	3	1	0.398	0.4	5	1	5			0		Contulmo	-	0.5 TDZ	T7	T10	R3	0.25	0.208225	0.25	2	0.25	1.5	0	0	0.5
Puren	0.3 ANA	0.5 TDZ	T4	T5	R1	4	1	0.4211	0.4	4	1	3			2		Contulmo	-	0.5 TDZ	T7	T10	R4	1	0.397275	0.675	4.5	0	1	0	0	0
						Promedio	1	0.482125	0.425	4.75	1.25	4.25	#DIV/0!	#DIV/0!	0.75		Contulmo	-	0.5 TDZ	T7	T10	R5	1	0.510775	0.525	5.5	0	0	0	0	0.75
Puren	0.3 ANA	0.5 TDZ	T4	T5	R2	1	1	0.3659	0.5	3	2	5			0		Contulmo	-	0.5 TDZ	T7	T10	R6	1	0.263925	0.55	6.75	0.25	3.25	0	0	0.5
Puren	0.3 ANA	0.5 TDZ	T4	T5	R2	2	1	0.4587	0.5	5	1	5			0		Contulmo	-	0.5 TDZ	T7	T10	R7	0.5	0.245625	0.325	3.5	0	0	0	0	0.25
Puren	0.3 ANA	0.5 TDZ	T4	T5	R2	3	1	0.1231	0.3	5	2	4			0		Contulmo	-	0.5 TDZ	T7	T10	R8	0	0	0	0	0	0	0	0	0
Puren	0.3 ANA	0.5 TDZ	T4	T5	R2	4	0	0	0	0	0	0	0	0	0		Contulmo	-	0.5 BAP	T8	T12	R1	1	0.71225	0.825	11	3.75	2	0	0	0.25
						Promedio	0.75	0.236925	0.325	3.25	1.25	3.5	0	0	0		Contulmo	-	0.5 BAP	T8	T12	R2	0	0	0	0	0	0	0	0	0
Puren	0.3 ANA	0.5 TDZ	T4	T5	R3	1	1	0.6801	0.3	8	2	4			1		Contulmo	-	0.5 BAP	T8	T12	R3	1	1.10427	0.625	10.75	8.25	2.75	0	0	0.5
Puren	0.3 ANA	0.5 TDZ	T4	T5	R3	2	1	0.395	0.2	7	2	4			0		Contulmo	-	0.5 BAP	T8	T12	R4	1	0.6364	0.425	8	5.25	2.75	0	0	0
Puren	0.3 ANA	0.5 TDZ	T4	T5	R3	3	1	0.4178	0.5	5	1	3			0		Contulmo	-	0.5 BAP	T8	T12	R5	1	0.293	0.325	6.75	4.25	1	0	0	0.25
Puren	0.3 ANA	0.5 TDZ	T4	T5	R3	4	1	0.5129	0.7	5	2	4			0		Contulmo	-	0.5 BAP	T8	T12	R6	1	0.32975	0.5	6.75	3.75	0.5	0	0	0
						Promedio	1	0.50145	0.425	6.25	1.75	3.75	#DIV/0!	#DIV/0!	0.25		Contulmo	-	0.5 BAP	T8	T12	R7	1	0.463575	0.475	6.75	4.25	2.75	0	0	0
Puren	0.3 ANA	0.5 TDZ	T4	T5	R4	1	0	0	0	0	0	0	0	0	0		Contulmo	-	0.5 BAP	T8	T12	R8	0	0	0	0	0	0	0	0	0
Puren	0.3 ANA	0.5 TDZ	T4	T5	R4	2	0	0	0	0	0	0	0	0	0		Contulmo	-	-	T9	T14	R1	1	0.2917	0.6	8.5	1.25	2.5	0	0	0.5
Puren	0.3 ANA	0.5 TDZ	T4	T5	R4	3	0	0	0	0	0	0	0	0	0		Contulmo	-	-	T9	T14	R2	0.75	0.3507	0.525	8.5	2.75	2.75	0	0	0.5
Puren	0.3 ANA	0.5 TDZ	T4	T5	R4	4	0	0	0	0	0	0	0	0	0		Contulmo	-	-	T9	T14	R3	1	1.071	0.4	12.75	3.25	4.75	0	0	1
						Promedio	0	0	0	0	0	0	0	0	0		Contulmo	-	-	T9	T14	R4	0.75	0.4214	0.7	6.25	2.75	4.75	0	0	1
Puren	0.3 ANA	0.5 TDZ	T4	T5	R5	1	0	0	0	0	0	0	0	0	0		Contulmo	-	-	T9	T14	R5	1	0.625175	0.7	9	3	4	0	0	1
Puren	0.3 ANA	0.5 TDZ	T4	T5	R5	2	0	0	0	0	0	0	0	0	0		Contulmo	-	-	T9	T14	R6	1	0.458775	0.675	7.5	1.75	4.25	0	0	0.25
Puren	0.3 ANA	0.5 TDZ	T4	T5	R5	3	0	0	0	0	0	0	0	0	0		Contulmo	-	-	T9	T14	R7	1	0.35105	0.725	8.75	2.75	4.75	0	0	0.75
Puren	0.3 ANA	0.5 TDZ	T4	T5	R5	4	0	0	0	0	0	0	0	0	0		Contulmo	-	-	T9	T14	R8	1	0.4462	0.6	9.25	1.25	4.75	0	0	0.25
						Promedio	0	0	0	0	0	0	0	0	0
Puren	0.3 ANA	0.5 TDZ	T4	T5	R6	1	1	0.9438	0.9	7	2	5	0	0	0
Puren	0.3 ANA	0.5 TDZ	T4	T5	R6	2	1	0.7603	1.1	8	3	3	0	0	0
Puren	0.3 ANA	0.5 TDZ	T4	T5	R6	3	1	0.5935	0.8	7	3	2	0	0	0
Puren	0.3 ANA	0.5 TDZ	T4	T5	R6	4	1	0.5395	0.6	6	2	0	0	0	1
						Promedio	1	0.709275	0.85	7	2.5	2.5	0	0	0.25
Puren	0.3 ANA	0.5 TDZ	T4	T5	R7	1	1	0.6594	0.8	7	2	0	0	0	0
Puren	0.3 ANA	0.5 TDZ	T4	T5	R7	2	1	0.486	0.4	4	1	1	0	0	0
Puren	0.3 ANA	0.5 TDZ	T4	T5	R7	3	1	0.6948	0,,5	7	4	4	0	0	1
Puren	0.3 ANA	0.5 TDZ	T4	T5	R7	4	1	0.9976	0.5	6	1	1	0	0	1
						Promedio	1	0.70945	0.566667	6	2	1.5	0	0	0.5
Puren	0.3 ANA	0.5 TDZ	T4	T5	R8	1	1	0.9038	0.8	7	4	0	0	0	0
Puren	0.3 ANA	0.5 TDZ	T4	T5	R8	2	1	0.874	0.4	5	6	2	0	0	0
Puren	0.3 ANA	0.5 TDZ	T4	T5	R8	3	1	1.0097	0.9	5	3	0	0	0	1
Puren	0.3 ANA	0.5 TDZ	T4	T5	R8	4	1	0.93	1	6	5	0	0	0	1
						Promedio	1	0.929375	0.775	5.75	4.5	0.5	0	0	0.5
Puren	0.3 ANA	0.5 BAP	T5	T6	R1	1	1	0.2985	0.5	7	3	0	0	0	0
Puren	0.3 ANA	0.5 BAP	T5	T6	R1	2	1	0.1187	0.8	8	3	2	0	0	0
Puren	0.3 ANA	0.5 BAP	T5	T6	R1	3	1	0.302	0.7	4	6	2	0	0	1
Puren	0.3 ANA	0.5 BAP	T5	T6	R1	4	1	0.432	0.3	7	3	3	0	0	0
						Promedio	1	0.2878	0.575	6.5	3.75	1.75	0	0	0.25
Puren	0.3 ANA	0.5 BAP	T5	T6	R2	1	1	0.1321	0.2	5	2	5	0	0	1
Puren	0.3 ANA	0.5 BAP	T5	T6	R2	2	1	0.1435	0.4	5	1	1	0	0	0
Puren	0.3 ANA	0.5 BAP	T5	T6	R2	3	1	0.249	0.5	7	2	1	0	0	0
Puren	0.3 ANA	0.5 BAP	T5	T6	R2	4	1	0.1453	0.2	3	2	0	0	0	1
						Promedio	1	0.167475	0.325	5	1.75	1.75	0	0	0.5
Puren	0.3 ANA	0.5 BAP	T5	T6	R3	1	1	0.367	0.3	6	1	0	0	0	1
Puren	0.3 ANA	0.5 BAP	T5	T6	R3	2	1	0.1749	0.3	4	3	1	0	0	1
Puren	0.3 ANA	0.5 BAP	T5	T6	R3	3	0	0	0	0	0	0	0	0	0
Puren	0.3 ANA	0.5 BAP	T5	T6	R3	4	0	0	0	0	0	0	0	0	0
						Promedio	0.5	0.135475	0.15	2.5	1	0.25	0	0	0.5
Puren	0.3 ANA	0.5 BAP	T5	T6	R4	1	0	0	0	0	0	0	0	0	0
Puren	0.3 ANA	0.5 BAP	T5	T6	R4	2	1	0.2934	0.4	4	5	1	0	0	1
Puren	0.3 ANA	0.5 BAP	T5	T6	R4	3	1	0.294	0.5	5	8	0	0	0	1
Puren	0.3 ANA	0.5 BAP	T5	T6	R4	4	1	0.4821	0.5	5	13	0	0	0	1
						Promedio	0.75	0.267375	0.333333	3.5	6.5	0.25	0	0	0.75
Puren	0.3 ANA	0.5 BAP	T5	T6	R5	1	1	0.3923	0.3	7	2	0	0	0	0
Puren	0.3 ANA	0.5 BAP	T5	T6	R5	2	1	0.3712	0.5	6	6	2	0	0	0
Puren	0.3 ANA	0.5 BAP	T5	T6	R5	3	1	0.5039	0.6	5	7	0	0	0	1
Puren	0.3 ANA	0.5 BAP	T5	T6	R5	4	1	0.3498	0.8	5	4	1	0	0	1
						Promedio	1	0.4043	0.55	5.75	4.75	0.75	0	0	0.5
Puren	0.3 ANA	0.5 BAP	T5	T6	R6	1	1	0.2285	0.3	5	9	1	0	0	1
Puren	0.3 ANA	0.5 BAP	T5	T6	R6	2	0	0	0	0	10	0	0	0	0
Puren	0.3 ANA	0.5 BAP	T5	T6	R6	3	0	0	0	0	0	0	0	0	0
Puren	0.3 ANA	0.5 BAP	T5	T6	R6	4	0	0	0	0	0	1	0	0	0
						Promedio	0.25	0.057125	0.075	1.25	4.75	0.5	0	0	0.25
Puren	0.3 ANA	0.5 BAP	T5	T6	R7	1	1	0.8217	0.5	8	8	1	0	0	1
Puren	0.3 ANA	0.5 BAP	T5	T6	R7	2	1	0.9349	0.8	11	3	1	0	0	0
Puren	0.3 ANA	0.5 BAP	T5	T6	R7	3	1	0.5061	0.9	7	5	1	0	0	0
Puren	0.3 ANA	0.5 BAP	T5	T6	R7	4	1	0.2881	0.7	7	9	1	0	0	1
						Promedio	1	0.6377	0.725	8.25	6.25	1	0	0	0.5
Puren	0.3 ANA	0.5 BAP	T5	T6	R8	1	0	0	0	0	0	0	0	0	0
Puren	0.3 ANA	0.5 BAP	T5	T6	R8	2	0	0	0	0	0	0	0	0	0
Puren	0.3 ANA	0.5 BAP	T5	T6	R8	3	0	0	0	0	0	0	0	0	0
Puren	0.3 ANA	0.5 BAP	T5	T6	R8	4	0	0	0	0	0	0	0	0	0
						Promedio	0	0	0	0	0	0	0	0	0
Puren	0.3 ANA	-	T6	T8	R1	1	1	0.4901	0.8	6	7	3	0	0	1
Puren	0.3 ANA	-	T6	T8	R1	2	1	0.5581	0.5	4	9	6	0	0	1
Puren	0.3 ANA	-	T6	T8	R1	3	1	0.3794	0.6	9	3	4	0	0	2
Puren	0.3 ANA	-	T6	T8	R1	4	1	0.673	0.5	6	6	2	0	0	1
						Promedio	1	0.52515	0.6	6.25	6.25	3.75	0	0	1.25
Puren	0.3 ANA	-	T6	T8	R2	1	1	0.5641	0.7	8	2	6	0	0	1
Puren	0.3 ANA	-	T6	T8	R2	2	1	0.6874	0.7	3	6	1	0	0	1
Puren	0.3 ANA	-	T6	T8	R2	3	0	0	0	0	0	0	0	0	0
Puren	0.3 ANA	-	T6	T8	R2	4	0	0	0	0	0	0	0	0	0
						Promedio	0.5	0.312875	0.35	2.75	2	1.75	0	0	0.5
Puren	0.3 ANA	-	T6	T8	R3	1	0	0	0	0	0	0	0	0	0
Puren	0.3 ANA	-	T6	T8	R3	2	1	1.3751	0.6	16	11	5	0	0	0
Puren	0.3 ANA	-	T6	T8	R3	3	1	0.9583	0.2	9	7	5	0	0	0
Puren	0.3 ANA	-	T6	T8	R3	4	1	0.4869	0.2	3	4	5	0	0	1
						Promedio	0.75	0.705075	0.25	7	5.5	3.75	0	0	0.25
Puren	0.3 ANA	-	T6	T8	R4	1	1	0.6553	0.5	6	8	3	0	0	1
Puren	0.3 ANA	-	T6	T8	R4	2	1	0.7594	0.4	9	2	1	0	0	1
Puren	0.3 ANA	-	T6	T8	R4	3	1	0.669	0.2	7	0	5	0	0	0
Puren	0.3 ANA	-	T6	T8	R4	4	1	0.3116	0.5	3	8	3	0	0	0
						Promedio	1	0.598825	0.4	6.25	4.5	3	0	0	0.5
Puren	0.3 ANA	-	T6	T8	R5	1	1	0.9986	0.4	4	3	3	0	0	1
Puren	0.3 ANA	-	T6	T8	R5	2	1	1.1044	0.3	6	0	0	0	0	0
Puren	0.3 ANA	-	T6	T8	R5	3	1	0.6792	0.4	4	1	0	0	0	0
Puren	0.3 ANA	-	T6	T8	R5	4	1	0.7302	0.4	4	0	1	0	0	0
						Promedio	1	0.8781	0.375	4.5	1	1	0	0	0.25
Puren	0.3 ANA	-	T6	T8	R6	1	1	0.5086	0.6	6	3	3	0	0	0
Puren	0.3 ANA	-	T6	T8	R6	2	0	0	0	0	0	0	0	0	0
Puren	0.3 ANA	-	T6	T8	R6	3	0	0	0	0	0	0	0	0	0
Puren	0.3 ANA	-	T6	T8	R6	4	0	0	0	0	0	0	0	0	0
						Promedio	0.25	0.12715	0.15	1.5	0.75	0.75	0	0	0
Puren	0.3 ANA	-	T6	T8	R7	1	1	0.1329	0.5	3	2	1	0	0	1
Puren	0.3 ANA	-	T6	T8	R7	2	1	0.2134	0.3	5	5	0	0	0	0
Puren	0.3 ANA	-	T6	T8	R7	3	1	0.6784	0.5	5	3	0	0	0	1
Puren	0.3 ANA	-	T6	T8	R7	4	1	0.8653	0.5	8	6	2	0	0	1
						Promedio	1	0.4725	0.45	5.25	4	0.75	0	0	0.75
Puren	0.3 ANA	-	T6	T8	R8	1	0	0	0	0	0	0	0	0	0
Puren	0.3 ANA	-	T6	T8	R8	2	0	0	0	0	0	0	0	0	0
Puren	0.3 ANA	-	T6	T8	R8	3	0	0	0	0	0	0	0	0	0
Puren	0.3 ANA	-	T6	T8	R8	4	0	0	0	0	0	0	0	0	0
						Promedio	0	0	0	0	0	0	0	0	0
Puren	-	0.5 TDZ	T7	T10	R1	1	0	0	0	0	0	0	0	0	0
Puren	-	0.5 TDZ	T7	T10	R1	2	0	0	0	0	0	0	0	0	0
Puren	-	0.5 TDZ	T7	T10	R1	3	0	0	0	0	0	0	0	0	0
Puren	-	0.5 TDZ	T7	T10	R1	4	1	0.3617	0.3	5	2	1	0	0	0
						Promedio	0.25	0.090425	0.075	1.25	0.5	0.25	0	0	0
Puren	-	0.5 TDZ	T7	T10	R2	1	1	0.9332	0.2	5	5	4	0	0	0
Puren	-	0.5 TDZ	T7	T10	R2	2	1	0.2675	0.5	5	1	0	0	0	1
Puren	-	0.5 TDZ	T7	T10	R2	3	1	0.4862	0.5	6	1	2	0	0	1
Puren	-	0.5 TDZ	T7	T10	R2	4	1	0.394	0.7	3	0	6	0	0	0
						Promedio	1	0.520225	0.475	4.75	1.75	3	0	0	0.5
Puren	-	0.5 TDZ	T7	T10	R3	1	1	1.0732	0.5	8	2	2	0	0	2
Puren	-	0.5 TDZ	T7	T10	R3	2	1	0.853	0.8	2	3	0	0	0	1
Puren	-	0.5 TDZ	T7	T10	R3	3	1	2.0004	0.5	14	1	0	0	0	1
Puren	-	0.5 TDZ	T7	T10	R3	4	1	0.9204	0.4	9	1	1	0	0	1
						Promedio	1	1.21175	0.55	8.25	1.75	0.75	0	0	1.25
Puren	-	0.5 TDZ	T7	T10	R4	1	1	1.3014	0.5	11	0	4	0	0	1
Puren	-	0.5 TDZ	T7	T10	R4	2	1	0.6921	0.5	6	4	3	0	0	1
Puren	-	0.5 TDZ	T7	T10	R4	3	1	0.4017	0.5	3	9	1	0	0	2
Puren	-	0.5 TDZ	T7	T10	R4	4	1	0.6043	0.3	7	3	0	0	0	2
						Promedio	1	0.749875	0.45	6.75	4	2	0	0	1.5
Puren	-	0.5 TDZ	T7	T10	R5	1	0	0	0	0	0	0	0	0	0
Puren	-	0.5 TDZ	T7	T10	R5	2	0	0	0	0	0	0	0	0	0
Puren	-	0.5 TDZ	T7	T10	R5	3	0	0	0	0	0	0	0	0	0
Puren	-	0.5 TDZ	T7	T10	R5	4	0	0	0	0	0	0	0	0	0
						Promedio	0	0	0	0	0	0	0	0	0
Puren	-	0.5 TDZ	T7	T10	R6	1	1	1.493	0.5	4	0	3	0	0	1
Puren	-	0.5 TDZ	T7	T10	R6	2	1	3.5132	0.7	15	0	3	0	0	1
Puren	-	0.5 TDZ	T7	T10	R6	3	1	0.9451	0.7	6	0	4	0	0	1
Puren	-	0.5 TDZ	T7	T10	R6	4	1	1.937	0.7	8	2	2	0	0	1
						Promedio	1	1.97208	0.65	8.25	0.5	3	0	0	1
Puren	-	0.5 TDZ	T7	T10	R7	1	1	0.0319	0.2	2	1	1	0	0	1
Puren	-	0.5 TDZ	T7	T10	R7	2	1	0.183	0.6	4	0	1	0	0	1
Puren	-	0.5 TDZ	T7	T10	R7	3	1	0.0593	0.7	2	0	1	0	0	1
Puren	-	0.5 TDZ	T7	T10	R7	4	1	0.2384	0.5	6	0	0	0	0	1
						Promedio	1	0.12815	0.5	3.5	0.25	0.75	0	0	1
Puren	-	0.5 TDZ	T7	T10	R8	1	1	0.0994	0.5	3	0	0	0	0	1
Puren	-	0.5 TDZ	T7	T10	R8	2	1	0.3481	0.8	5	0	0	0	0	1
Puren	-	0.5 TDZ	T7	T10	R8	3	1	0.0512	0.5	4	1	0	0	0	1
Puren	-	0.5 TDZ	T7	T10	R8	4	1	0.0438	0.8	2	0	1	0	0	0
						Promedio	1	0.135625	0.65	3.5	0.25	0.25	0	0	0.75
Puren	-	0.5 BAP	T8	T12	R1	1	1	1.3308	0.3	6	5	0	0	0	0
Puren	-	0.5 BAP	T8	T12	R1	2	1	0.2931	0.5	4	17	0	0	0	0
Puren	-	0.5 BAP	T8	T12	R1	3	1	1.846	0.5	8	24	0	0	0	0
Puren	-	0.5 BAP	T8	T12	R1	4	1	0.2452	0.2	10	4	0	0	0	0
						Promedio	1	0.928775	0.375	7	12.5	0	0	0	0
Puren	-	0.5 BAP	T8	T12	R2	1	1	0.4612	0.3	7	13	0	0	0	0
Puren	-	0.5 BAP	T8	T12	R2	2	0	0	0	0	0	0	0	0	0
Puren	-	0.5 BAP	T8	T12	R2	3	0	0	0	0	0	0	0	0	0
Puren	-	0.5 BAP	T8	T12	R2	4	0	0	0	0	0	0	0	0	0
						Promedio	0.25	0.1153	0.075	1.75	3.25	0	0	0	0
Puren	-	0.5 BAP	T8	T12	R3	1	1	0.9259	0.4	7	14	0	0	0	0
Puren	-	0.5 BAP	T8	T12	R3	2	1	0.7274	0.3	6	10	1	0	0	0
Puren	-	0.5 BAP	T8	T12	R3	3	1	1.0768	0.3	10	16	2	0	0	0
Puren	-	0.5 BAP	T8	T12	R3	4	1	0.3975	0.2	12	11	2	0	0	0
						Promedio	1	0.7819	0.3	8.75	12.75	1.25	0	0	0
Puren	-	0.5 BAP	T8	T12	R4	1	0	0	0	0	0	0	0	0	0
Puren	-	0.5 BAP	T8	T12	R4	2	0	0	0	0	0	0	0	0	0
Puren	-	0.5 BAP	T8	T12	R4	3	0	0	0	0	0	0	0	0	0
Puren	-	0.5 BAP	T8	T12	R4	4	0	0	0	0	0	0	0	0	0
						Promedio	0	0	0	0	0	0	0	0	0
Puren	-	0.5 BAP	T8	T12	R5	1	1	2.3958	0.5	11	16	0	0	0	0
Puren	-	0.5 BAP	T8	T12	R5	2	1	0.5358	0.5	9	8	0	0	0	0
Puren	-	0.5 BAP	T8	T12	R5	3	1	0.162	0.3	5	3	0	0	0	0
Puren	-	0.5 BAP	T8	T12	R5	4	1	3.2462	0.5	9	13	0	0	0	2
						Promedio	1	1.58495	0.45	8.5	10	0	0	0	0.5
Puren	-	0.5 BAP	T8	T12	R6	1	0	0	0	0	0	0	0	0	0
Puren	-	0.5 BAP	T8	T12	R6	2	0	0	0	0	0	0	0	0	0
Puren	-	0.5 BAP	T8	T12	R6	3	0	0	0	0	0	0	0	0	0
Puren	-	0.5 BAP	T8	T12	R6	4	0	0	0	0	0	0	0	0	0
						Promedio	0	0	0	0	0	0	0	0	0
Puren	-	0.5 BAP	T8	T12	R7	1	1	2.1957	0.3	12	22	0	0	0	0
Puren	-	0.5 BAP	T8	T12	R7	2	1	0.8916	0.3	12	10	0	0	0	0
Puren	-	0.5 BAP	T8	T12	R7	3	1	1.0586	0.3	10	15	1	0	0	0
Puren	-	0.5 BAP	T8	T12	R7	4	1	1.0957	0.5	10	11	0	0	0	0
						Promedio	1	1.3104	0.35	11	14.5	0.25	0	0	0
Puren	-	0.5 BAP	T8	T12	R8	1	1	2.6174	0.7	7	14	0	0	0	0
Puren	-	0.5 BAP	T8	T12	R8	2	1	1.7934	0.5	6	16	0	0	0	0
Puren	-	0.5 BAP	T8	T12	R8	3	1	0.3858	0.3	8	6	0	0	0	0
Puren	-	0.5 BAP	T8	T12	R8	4	1	1.6845	0.5	9	14	0	0	0	2
						Promedio	1	1.62027	0.5	7.5	12.5	0	0	0	0.5
Puren	-	-	T9	T14	R1	1	1	0.1946	0.5	8	1	6	0	0	1
Puren	-	-	T9	T14	R1	2	1	0.1002	0.6	10	0	4	0	0	1
Puren	-	-	T9	T14	R1	3	1	0.2944	0.2	16	5	10	0	0	1
Puren	-	-	T9	T14	R1	4	1	0.1631	0.3	12	3	0	0	0	1
						Promedio	1	0.188075	0.4	11.5	2.25	5	0	0	1
Puren	-	-	T9	T14	R2	1	1	0.2329	0.7	9	2	8	0	0	2
Puren	-	-	T9	T14	R2	2	1	0.3734	0.4	13	0	7	0	0	1
Puren	-	-	T9	T14	R2	3	1	0.3985	0.2	17	6	2	0	0	2
Puren	-	-	T9	T14	R2	4	1	0.3348	0.7	11	0	5	0	0	2
						Promedio	1	0.3349	0.5	12.5	2	5.5	0	0	1.75
Puren	-	-	T9	T14	R3	1	1	0.5457	0.1	13	9	0	0	0	0
Puren	-	-	T9	T14	R3	2	1	0.2438	0.3	17	4	5	0	0	1
Puren	-	-	T9	T14	R3	3	1	0.5436	0.3	19	9	4	0	0	0
Puren	-	-	T9	T14	R3	4	1	0.3096	0.2	15	9	6	0	0	1
						Promedio	1	0.410675	0.225	16	7.75	3.75	0	0	0.5
Puren	-	-	T9	T14	R4	1	1	0.2836	0.3	9	0	5	0	0	1
Puren	-	-	T9	T14	R4	2	1	0.2809	0.3	9	0	3	0	0	1
Puren	-	-	T9	T14	R4	3	1	0.0489	0.3	9	0	6	0	0	0
Puren	-	-	T9	T14	R4	4	1	0.0667	0.2	0	0	0	0	0	0
						Promedio	1	0.170025	0.275	6.75	0	3.5	0	0	0.5
Puren	-	-	T9	T14	R5	1	1	0.4126	0.5	10	7	5	0	0	1
Puren	-	-	T9	T14	R5	2	1	0.0583	0.5	9	0	3	0	0	0
Puren	-	-	T9	T14	R5	3	1	0.0725	0.6	8	0	3	0	0	0
Puren	-	-	T9	T14	R5	4	1	0.0863	0.5	9	1	3	0	0	1
						Promedio	1	0.157425	0.525	9	2	3.5	0	0	0.5
Puren	-	-	T9	T14	R6	1	1	0.0536	0.3	8	0	3	0	0	0
Puren	-	-	T9	T14	R6	2	1	0.0587	1	7	0	3	0	0	0
Puren	-	-	T9	T14	R6	3	1	0.113	0.5	8	3	5	0	0	0
Puren	-	-	T9	T14	R6	4	1	0.0645	0.7	9	1	2	0	0	1
						Promedio	1	0.07245	0.625	8	1	3.25	0	0	0.25
Puren	-	-	T9	T14	R7	1	1	1.9731	0.2	19	12	6	0	0	1
Puren	-	-	T9	T14	R7	2	1	0.3982	0.6	17	4	5	0	0	0
Puren	-	-	T9	T14	R7	3	1	0.0961	0.5	10	0	7	0	0	1
Puren	-	-	T9	T14	R7	4	1	0.1217	0.4	4	1	5	0	0	2
						Promedio	1	0.647275	0.425	12.5	4.25	5.75	0	0	1
Puren	-	-	T9	T14	R8	1	1	0.1724	0.2	8	3	2	0	0	1
Puren	-	-	T9	T14	R8	2	1	0.1083	0.5	9	4	6	0	0	0
Puren	-	-	T9	T14	R8	3	1	0.0816	0.3	8	2	3	0	0	1
Puren	-	-	T9	T14	R8	4	1	0.0921	0.5	6	1	5	0	0	2
						Promedio	1	0.1136	0.375	7.75	2.5	4	0	0	1
Contulmo	0.3 IBA	0.5 TDZ	T1	T1	R1	1	1	0.2974	0.5	6	5	1	1	0.3	1
Contulmo	0.3 IBA	0.5 TDZ	T1	T1	R1	2	1	0.1343	0.1	3	0	0	0	0	2
Contulmo	0.3 IBA	0.5 TDZ	T1	T1	R1	3	1	0.3851	0.3	12	0	2	1	0.65	3
Contulmo	0.3 IBA	0.5 TDZ	T1	T1	R1	4	1	0.4097	0.4	3	4	0	0	0	0
						Promedio	1	0.306625	0.325	6	2.25	0.75	0.5	0.2375	1.5
Contulmo	0.3 IBA	0.5 TDZ	T1	T1	R2	1	1	0.4424	0.6	8	4	0	1	0.6	1
Contulmo	0.3 IBA	0.5 TDZ	T1	T1	R2	2	1	0.3601	0.5	10	5	0	0	0	0
Contulmo	0.3 IBA	0.5 TDZ	T1	T1	R2	3	1	1.1442	0.4	10	7	4	1	1	0
Contulmo	0.3 IBA	0.5 TDZ	T1	T1	R2	4	0	0	0	0	0	0	0	0	0
						Promedio	0.75	0.486675	0.375	7	4	1	0.5	0.4	0.25
Contulmo	0.3 IBA	0.5 TDZ	T1	T1	R3	1	1	1.8217	0.5	11	7	0	1	0.95	0
Contulmo	0.3 IBA	0.5 TDZ	T1	T1	R3	2	1	1.673	1	12	7	0	1	0.95	0
Contulmo	0.3 IBA	0.5 TDZ	T1	T1	R3	3	1	0.5866	1	7	2	12	0	0	0
Contulmo	0.3 IBA	0.5 TDZ	T1	T1	R3	4	1	0.6967	0.3	8	6	0	0	0	1
						Promedio	1	1.1945	0.7	9.5	5.5	3	0.5	0.475	0.25
Contulmo	0.3 IBA	0.5 TDZ	T1	T1	R4	1	1	0.494	0.1	3	7	0	0	0	4
Contulmo	0.3 IBA	0.5 TDZ	T1	T1	R4	2	1	0.6051	0.3	5	5	0	1	0.7	0
Contulmo	0.3 IBA	0.5 TDZ	T1	T1	R4	3	1	0.4732	0.4	8	5	0	0	0	0
Contulmo	0.3 IBA	0.5 TDZ	T1	T1	R4	4	1	1.103	0.5	12	4	0	1	0.95	1
						Promedio	1	0.668825	0.325	7	5.25	0	0.5	0.4125	1.25
Contulmo	0.3 IBA	0.5 TDZ	T1	T1	R5	1	1	0.2953	0.3	6	2	0	0	0	1
Contulmo	0.3 IBA	0.5 TDZ	T1	T1	R5	2	1	1.352	0.5	10	2	6	1	1.05	0
Contulmo	0.3 IBA	0.5 TDZ	T1	T1	R5	3	0	0	0	0	0	0	0	0	0
Contulmo	0.3 IBA	0.5 TDZ	T1	T1	R5	4	0	0	0	0	0	0	0	0	0
						Promedio	0.5	0.411825	0.2	4	1	1.5	0.25	0.2625	0.25
Contulmo	0.3 IBA	0.5 TDZ	T1	T1	R6	1	0	0	0	0	0	0	0	0	0
Contulmo	0.3 IBA	0.5 TDZ	T1	T1	R6	2	0	0	0	0	0	0	0	0	0
Contulmo	0.3 IBA	0.5 TDZ	T1	T1	R6	3	0	0	0	0	0	0	0	0	0
Contulmo	0.3 IBA	0.5 TDZ	T1	T1	R6	4	1	0.8128	0.7	9	2	3	1	0.45	2
						Promedio	0.25	0.2032	0.175	2.25	0.5	0.75	0.25	0.1125	0.5
Contulmo	0.3 IBA	0.5 TDZ	T1	T1	R7	1	1	1.114	0.5	11	6	1	1	0.95	0
Contulmo	0.3 IBA	0.5 TDZ	T1	T1	R7	2	1	0.7955	0.3	7	3	0	0	0	1
Contulmo	0.3 IBA	0.5 TDZ	T1	T1	R7	3	1	0.9198	0.2	8	5	0	0	0	2
Contulmo	0.3 IBA	0.5 TDZ	T1	T1	R7	4	1	0.9278	0.3	5	2	2	0	0	1
						Promedio	1	0.939275	0.325	7.75	4	0.75	0.25	0.2375	1
Contulmo	0.3 IBA	0.5 TDZ	T1	T1	R8	1	1	1.3249	0.8	8	7	0	1	0.75	1
Contulmo	0.3 IBA	0.5 TDZ	T1	T1	R8	2	1	0.0865	0.4	4	0	2	0	0	2
Contulmo	0.3 IBA	0.5 TDZ	T1	T1	R8	3	1	0.1161	0.1	3	4	0	0	0	2
Contulmo	0.3 IBA	0.5 TDZ	T1	T1	R8	4	1	0.3859	0.6	9	5	0	0	0	0
						Promedio	1	0.47835	0.475	6	4	0.5	0.25	0.1875	1.25
Contulmo	0.3 IBA	0.5 BAP	T2	T2	R1	1	1	0.2262	0.6	8	2	2	0	0	0
Contulmo	0.3 IBA	0.5 BAP	T2	T2	R1	2	1	0.886	0.6	9	7	1	0	0	0
Contulmo	0.3 IBA	0.5 BAP	T2	T2	R1	3	1	0.313	0.3	8	3	0	0	0	0
Contulmo	0.3 IBA	0.5 BAP	T2	T2	R1	4	1	1.3805	0.4	8	10	0	0	0	0
						Promedio	1	0.701425	0.475	8.25	5.5	0.75	0	0	0
Contulmo	0.3 IBA	0.5 BAP	T2	T2	R2	1	1	0.9274	0.6	12	6	4	0	0	0
Contulmo	0.3 IBA	0.5 BAP	T2	T2	R2	2	1	1.2295	0.4	9	8	5	0	0	0
Contulmo	0.3 IBA	0.5 BAP	T2	T2	R2	3	1	0.3663	1.2	8	3	3	0	0	0
Contulmo	0.3 IBA	0.5 BAP	T2	T2	R2	4	1	0.2982	0.4	7	4	0	0	0	0
						Promedio	1	0.70535	0.65	9	5.25	3	0	0	0
Contulmo	0.3 IBA	0.5 BAP	T2	T2	R3	1	1	0.6214	0.3	4	6	0	0	0	0
Contulmo	0.3 IBA	0.5 BAP	T2	T2	R3	2	1	0.4931	0.6	6	6	0	0	0	0
Contulmo	0.3 IBA	0.5 BAP	T2	T2	R3	3	1	0.1672	1	7	12	2	0	0	0
Contulmo	0.3 IBA	0.5 BAP	T2	T2	R3	4	1	0.1837	0.4	9	1	0	0	0	0
						Promedio	1	0.36635	0.575	6.5	6.25	0.5	0	0	0
Contulmo	0.3 IBA	0.5 BAP	T2	T2	R4	1	1	0.1734	0.2	4	0	0	0	0	3
Contulmo	0.3 IBA	0.5 BAP	T2	T2	R4	2	1	0.2918	0.2	0	0	0	0	0	3
Contulmo	0.3 IBA	0.5 BAP	T2	T2	R4	3	1	0.2616	0.3	6	3	2	0	0	1
Contulmo	0.3 IBA	0.5 BAP	T2	T2	R4	4	1	0.4512	0.4	5	3	0	0	0	0
						Promedio	1	0.2945	0.275	3.75	1.5	0.5	0	0	1.75
Contulmo	0.3 IBA	0.5 BAP	T2	T2	R5	1	1	0.2964	0.1	5	6	0	0	0	0
Contulmo	0.3 IBA	0.5 BAP	T2	T2	R5	2	1	0.7167	0.3	10	7	0	0	0	0
Contulmo	0.3 IBA	0.5 BAP	T2	T2	R5	3	1	0.2139	0.6	10	4	4	0	0	0
Contulmo	0.3 IBA	0.5 BAP	T2	T2	R5	4	0	0	0	0	0	0	0	0	0
						Promedio	0.75	0.30675	0.25	6.25	4.25	1	0	0	0
Contulmo	0.3 IBA	0.5 BAP	T2	T2	R6	1	0	0	0	0	0	0	0	0	0
Contulmo	0.3 IBA	0.5 BAP	T2	T2	R6	2	0	0	0	0	0	0	0	0	0
Contulmo	0.3 IBA	0.5 BAP	T2	T2	R6	3	0	0	0	0	0	0	0	0	0
Contulmo	0.3 IBA	0.5 BAP	T2	T2	R6	4	1	0.5993	0.7	14	6	0	0	0	0
						Promedio	0.25	0.149825	0.175	3.5	1.5	0	0	0	0
Contulmo	0.3 IBA	0.5 BAP	T2	T2	R7	1	1	0.9373	0.5	7	2	0	0	0	0
Contulmo	0.3 IBA	0.5 BAP	T2	T2	R7	2	1	0.4498	0.5	8	6	2	0	0	0
Contulmo	0.3 IBA	0.5 BAP	T2	T2	R7	3	1	0.1407	0.3	6	2	2	0	0	0
Contulmo	0.3 IBA	0.5 BAP	T2	T2	R7	4	1	0.8693	0.3	6	7	3	0	0	0
						Promedio	1	0.599275	0.4	6.75	4.25	1.75	0	0	0
Contulmo	0.3 IBA	0.5 BAP	T2	T2	R8	1	1	0.2217	0.2	5	5	0	0	0	0
Contulmo	0.3 IBA	0.5 BAP	T2	T2	R8	2	1	0.6971	0.3	7	6	0	0	0	0
Contulmo	0.3 IBA	0.5 BAP	T2	T2	R8	3	1	0.7968	0.4	8	6	1	0	0	0
Contulmo	0.3 IBA	0.5 BAP	T2	T2	R8	4	1	0.0263	0.1	3	0	0	0	0	2
						Promedio	1	0.435475	0.25	5.75	4.25	0.25	0	0	0.5
Contulmo	0.3 IBA	-	T3	T4	R1	1	1	0.3745	0.5	5	0	1	0	0	0
Contulmo	0.3 IBA	-	T3	T4	R1	2	1	0.2915	0.5	5	0	2	0	0	0
Contulmo	0.3 IBA	-	T3	T4	R1	3	1	0.2987	0.4	6	1	2	0	0	0
Contulmo	0.3 IBA	-	T3	T4	R1	4	1	0.3928	0.7	5	0	1	0	0	0
						Promedio	1	0.339375	0.525	5.25	0.25	1.5	0	0	0
Contulmo	0.3 IBA	-	T3	T4	R2	1	0	0	0	0	0	0	0	0	0
Contulmo	0.3 IBA	-	T3	T4	R2	2	0	0	0	0	0	0	0	0	0
Contulmo	0.3 IBA	-	T3	T4	R2	3	0	0	0	0	0	0	0	0	0
Contulmo	0.3 IBA	-	T3	T4	R2	4	0	0	0	0	0	0	0	0	0
						Promedio	0	0	0	0	0	0	0	0	0
Contulmo	0.3 IBA	-	T3	T4	R3	1	1	0.246	0	0	0	3	1	0.8	4
Contulmo	0.3 IBA	-	T3	T4	R3	2	1	0.2406	0.7	7	0	0	0	0	0
Contulmo	0.3 IBA	-	T3	T4	R3	3	1	0.3663	0.9	6	0	3	1	0.5	0
Contulmo	0.3 IBA	-	T3	T4	R3	4	1	0.5526	0.6	7	1	4	0	0	0
						Promedio	1	0.351375	0.55	5	0.25	2.5	0.5	0.325	1
Contulmo	0.3 IBA	-	T3	T4	R4	1	1	0.4056	0.8	6	0	3	0	0	0
Contulmo	0.3 IBA	-	T3	T4	R4	2	1	0.6862	0.6	7	0	6	0	0	1
Contulmo	0.3 IBA	-	T3	T4	R4	3	1	0.1513	0.3	6	0	6	0	0	0
Contulmo	0.3 IBA	-	T3	T4	R4	4	1	0.4337	0.8	7	0	2	0	0	0
						Promedio	1	0.4192	0.625	6.5	0	4.25	0	0	0.25
Contulmo	0.3 IBA	-	T3	T4	R5	1	1	0.3025	0.2	6	0	6	0	0	0
Contulmo	0.3 IBA	-	T3	T4	R5	2	1	0.3169	0.6	5	0	4	0	0	0
Contulmo	0.3 IBA	-	T3	T4	R5	3	1	0.2929	0.5	4	0	2	0	0	0
Contulmo	0.3 IBA	-	T3	T4	R5	4	1	0.1942	0.9	7	0	4	0	0	0
						Promedio	1	0.276625	0.55	5.5	0	4	0	0	0
Contulmo	0.3 IBA	-	T3	T4	R6	1	1	0.1534	1.7	6	0	2	0	0	0
Contulmo	0.3 IBA	-	T3	T4	R6	2	1	0.4501	0.5	10	0	2	0	0	0
Contulmo	0.3 IBA	-	T3	T4	R6	3	1	0.2777	0.7	9	0	7	0	0	1
Contulmo	0.3 IBA	-	T3	T4	R6	4	1	0.2666	0.7	7	0	9	0	0	0
						Promedio	1	0.28695	0.9	8	0	5	0	0	0.25
Contulmo	0.3 IBA	-	T3	T4	R7	1	0	0	0	0	0	6	0	0	0
Contulmo	0.3 IBA	-	T3	T4	R7	2	1	0.5347	0.8	6	0	6	0	0	0
Contulmo	0.3 IBA	-	T3	T4	R7	3	1	1.2357	0.6	7	0	5	0	0	0
Contulmo	0.3 IBA	-	T3	T4	R7	4	1	0.8563	0.1	8	2	9	0	0	0
						Promedio	0.75	0.656675	0.375	5.25	0.5	6.5	0	0	0
Contulmo	0.3 IBA	-	T3	T4	R8	1	0	0	0	0	0	0	0	0	0
Contulmo	0.3 IBA	-	T3	T4	R8	2	0	0	0	0	0	0	0	0	0
Contulmo	0.3 IBA	-	T3	T4	R8	3	0	0	0	0	0	0	0	0	0
Contulmo	0.3 IBA	-	T3	T4	R8	4	0	0	0	0	0	0	0	0	0
						Promedio	0	0	0	0	0	0	0	0	0
Contulmo	0.3 ANA	0.5 TDZ	T4	T5	R1	1	1	0.1929	0.5	6	0	3	0	0	1
Contulmo	0.3 ANA	0.5 TDZ	T4	T5	R1	2	1	0.4392	0.5	5	0	2	0	0	0
Contulmo	0.3 ANA	0.5 TDZ	T4	T5	R1	3	1	0.4102	0.3	7	1	7	0	0	0
Contulmo	0.3 ANA	0.5 TDZ	T4	T5	R1	4	1	0.627	0.7	7	0	3	0	0	0
						Promedio	1	0.417325	0.5	6.25	0.25	3.75	0	0	0.25
Contulmo	0.3 ANA	0.5 TDZ	T4	T5	R2	1	1	0.5491	0.5	5	0	6	0	0	0
Contulmo	0.3 ANA	0.5 TDZ	T4	T5	R2	2	1	0.1375	0.6	8	0	3	0	0	0
Contulmo	0.3 ANA	0.5 TDZ	T4	T5	R2	3	0	0	0	0	0	0	0	0	1
Contulmo	0.3 ANA	0.5 TDZ	T4	T5	R2	4	0	0	0	0	0	0	0	0	0
						Promedio	0.5	0.17165	0.275	3.25	0	2.25	0	0	0.25
Contulmo	0.3 ANA	0.5 TDZ	T4	T5	R3	1	0	0	0	0	0	0	0	0	0
Contulmo	0.3 ANA	0.5 TDZ	T4	T5	R3	2	0	0	0	0	0	0	0	0	0
Contulmo	0.3 ANA	0.5 TDZ	T4	T5	R3	3	0	0	0	0	0	0	0	0	0
Contulmo	0.3 ANA	0.5 TDZ	T4	T5	R3	4	0	0	0	0	0	0	0	0	0
						Promedio	0	0	0	0	0	0	0	0	0
Contulmo	0.3 ANA	0.5 TDZ	T4	T5	R4	1	1	0.2734	0.6	7	1	1	0	0	1
Contulmo	0.3 ANA	0.5 TDZ	T4	T5	R4	2	1	0.8729	0.7	5	0	3	0	0	0
Contulmo	0.3 ANA	0.5 TDZ	T4	T5	R4	3	1	0.0994	0.4	7	1	3	0	0	1
Contulmo	0.3 ANA	0.5 TDZ	T4	T5	R4	4	1	0.2917	0.7	7	0	1	0	0	1
						Promedio	1	0.38435	0.6	6.5	0.5	2	0	0	0.75
Contulmo	0.3 ANA	0.5 TDZ	T4	T5	R5	1	1	0.653	5	4	0	1	0	0	0
Contulmo	0.3 ANA	0.5 TDZ	T4	T5	R5	2	1	0.1872	0.5	6	0	3	0	0	0
Contulmo	0.3 ANA	0.5 TDZ	T4	T5	R5	3	1	0.2994	0.6	4	2	3	0	0	0
Contulmo	0.3 ANA	0.5 TDZ	T4	T5	R5	4	1	0.2119	0.7	9	1	3	0	0	2
						Promedio	1	0.337875	1.7	5.75	0.75	2.5	0	0	0.5
Contulmo	0.3 ANA	0.5 TDZ	T4	T5	R6	1	1	0.7032	0.5	6	1	4	0	0	0
Contulmo	0.3 ANA	0.5 TDZ	T4	T5	R6	2	1	0.4882	0.3	5	1	5	0	0	0
Contulmo	0.3 ANA	0.5 TDZ	T4	T5	R6	3	1	0.524	0.7	8	0	7	0	0	1
Contulmo	0.3 ANA	0.5 TDZ	T4	T5	R6	4	1	0.1628	0.7	7	0	3	0	0	0
						Promedio	1	0.46955	0.55	6.5	0.5	4.75	0	0	0.25
Contulmo	0.3 ANA	0.5 TDZ	T4	T5	R7	1	1	0.2836	0.5	6	0	8	0	0	0
Contulmo	0.3 ANA	0.5 TDZ	T4	T5	R7	2	1	0.693	0.6	7	0	3	0	0	0
Contulmo	0.3 ANA	0.5 TDZ	T4	T5	R7	3	1	0.8002	0.6	6	1	1	0	0	0
Contulmo	0.3 ANA	0.5 TDZ	T4	T5	R7	4	0	0	0	0	0	0	0	0	0
						Promedio	0.75	0.4442	0.425	4.75	0.25	3	0	0	0
Contulmo	0.3 ANA	0.5 TDZ	T4	T5	R8	1	0	0	0	0	0	0	0	0	0
Contulmo	0.3 ANA	0.5 TDZ	T4	T5	R8	2	0	0	0	0	0	0	0	0	0
Contulmo	0.3 ANA	0.5 TDZ	T4	T5	R8	3	0	0	0	0	0	0	0	0	0
Contulmo	0.3 ANA	0.5 TDZ	T4	T5	R8	4	0	0	0	0	0	0	0	0	0
						Promedio	0	0	0	0	0	0	0	0	0
Contulmo	0.3 ANA	0.5 BAP	T5	T6	R1	1	1	0.3942	0.5	8	1	1	0	0	1
Contulmo	0.3 ANA	0.5 BAP	T5	T6	R1	2	1	0.7311	0.6	8	0	6	0	0	1
Contulmo	0.3 ANA	0.5 BAP	T5	T6	R1	3	1	0.1663	0.6	7	1	3	0	0	1
Contulmo	0.3 ANA	0.5 BAP	T5	T6	R1	4	1	0.2735	0.6	5	2	1	0	0	1
						Promedio	1	0.391275	0.575	7	1	2.75	0	0	1
Contulmo	0.3 ANA	0.5 BAP	T5	T6	R2	1	1	0.632	0.7	5	0	1	0	0	1
Contulmo	0.3 ANA	0.5 BAP	T5	T6	R2	2	1	0.2836	0.4	3	0	1	0	0	1
Contulmo	0.3 ANA	0.5 BAP	T5	T6	R2	3	1	0.3947	0.6	8	0	8	0	0	1
Contulmo	0.3 ANA	0.5 BAP	T5	T6	R2	4	1	0.3402	0.7	7	1	4	0	0	0
						Promedio	1	0.412625	0.6	5.75	0.25	3.5	0	0	0.75
Contulmo	0.3 ANA	0.5 BAP	T5	T6	R3	1	1	0.1127	0.3	7	0	7	0	0	0
Contulmo	0.3 ANA	0.5 BAP	T5	T6	R3	2	1	0.3821	0.5	6	1	2	0	0	0
Contulmo	0.3 ANA	0.5 BAP	T5	T6	R3	3	0	0.2846	0	0	0	0	0	0	0
Contulmo	0.3 ANA	0.5 BAP	T5	T6	R3	4	0	0	0	0	0	0	0	0	0
						Promedio	0.5	0.19485	0.2	3.25	0.25	2.25	0	0	0
Contulmo	0.3 ANA	0.5 BAP	T5	T6	R4	1	0	0	0	0	0	0	0	0	0
Contulmo	0.3 ANA	0.5 BAP	T5	T6	R4	2	0	0	0	0	0	0	0	0	0
Contulmo	0.3 ANA	0.5 BAP	T5	T6	R4	3	1	0.7101	0.7	5	1	1	0	0	1
Contulmo	0.3 ANA	0.5 BAP	T5	T6	R4	4	1	0.922	0.7	8	0	1	0	0	1
						Promedio	0.5	0.408025	0.35	3.25	0.25	0.5	0	0	0.5
Contulmo	0.3 ANA	0.5 BAP	T5	T6	R5	1	1	0.1927	0.8	6	1	1	0	0	0
Contulmo	0.3 ANA	0.5 BAP	T5	T6	R5	2	1	0.4187	0.6	4	0	3	0	0	0
Contulmo	0.3 ANA	0.5 BAP	T5	T6	R5	3	0	0	0	0	0	0	0	0	0
Contulmo	0.3 ANA	0.5 BAP	T5	T6	R5	4	0	0	0	0	0	0	0	0	0
						Promedio	0.5	0.15285	0.35	2.5	0.25	1	0	0	0
Contulmo	0.3 ANA	0.5 BAP	T5	T6	R6	1	1	0.1581	0.3	3	0	0	0	0	1
Contulmo	0.3 ANA	0.5 BAP	T5	T6	R6	2	1	0.2777	0.4	2	0	0	0	0	0
Contulmo	0.3 ANA	0.5 BAP	T5	T6	R6	3	1	0.3378	0.5	1	0	1	0	0	1
Contulmo	0.3 ANA	0.5 BAP	T5	T6	R6	4	1	0.553	0.4	5	1	2	0	0	0
						Promedio	1	0.33165	0.4	2.75	0.25	0.75	0	0	0.5
Contulmo	0.3 ANA	0.5 BAP	T5	T6	R7	1	1	0.2314	0.6	6	0	2	0	0	0
Contulmo	0.3 ANA	0.5 BAP	T5	T6	R7	2	1	0.1739	0.6	8	0	3	0	0	1
Contulmo	0.3 ANA	0.5 BAP	T5	T6	R7	3	1	0.075	0.4	4	1	6	0	0	0
Contulmo	0.3 ANA	0.5 BAP	T5	T6	R7	4	1	1.0293	0.6	7	1	0	0	0	1
						Promedio	1	0.3774	0.55	6.25	0.5	2.75	0	0	0.5
Contulmo	0.3 ANA	0.5 BAP	T5	T6	R8	1	0	0	0	0	0	0	0	0	0
Contulmo	0.3 ANA	0.5 BAP	T5	T6	R8	2	0	0	0	0	0	0	0	0	0
Contulmo	0.3 ANA	0.5 BAP	T5	T6	R8	3	0	0	0	0	0	0	0	0	0
Contulmo	0.3 ANA	0.5 BAP	T5	T6	R8	4	0	0	0	0	0	0	0	0	0
						Promedio	0	0	0	0	0	0	0	0	0
Contulmo	0.3 ANA	-	T6	T8	R1	1	1	0.485	0.1	0	0	0	0	0	1
Contulmo	0.3 ANA	-	T6	T8	R1	2	1	0.5037	0.6	9	0	0	0	0	0
Contulmo	0.3 ANA	-	T6	T8	R1	3	1	0.5255	0.5	2	1	0	0	0	0
Contulmo	0.3 ANA	-	T6	T8	R1	4	1	0.2448	0.3	7	1	0	0	0	1
						Promedio	1	0.43975	0.375	4.5	0.5	0	0	0	0.5
Contulmo	0.3 ANA	-	T6	T8	R2	1	1	0.3559	0.4	6	0	0	0	0	0
Contulmo	0.3 ANA	-	T6	T8	R2	2	1	0.6074	0.3	6	1	0	0	0	2
Contulmo	0.3 ANA	-	T6	T8	R2	3	1	0.9832	0.6	4	1	0	0	0	1
Contulmo	0.3 ANA	-	T6	T8	R2	4	1	0.3712	0.2	4	0	0	0	0	1
						Promedio	1	0.579425	0.375	5	0.5	0	0	0	1
Contulmo	0.3 ANA	-	T6	T8	R3	1	1	0.1452	0.4	4	0	0	0	0	1
Contulmo	0.3 ANA	-	T6	T8	R3	2	1	0.3284	0.5	6	0	0	0	0	0
Contulmo	0.3 ANA	-	T6	T8	R3	3	1	0.1127	0.5	3	0	0	0	0	0
Contulmo	0.3 ANA	-	T6	T8	R3	4	1	0.823	0.8	3	3	0	0	0	0
						Promedio	1	0.352325	0.55	4	0.75	0	0	0	0.25
Contulmo	0.3 ANA	-	T6	T8	R4	1	1	0.4921	0.6	3	2	0	0	0	0
Contulmo	0.3 ANA	-	T6	T8	R4	2	1	0.1972	0.5	9	1	0	0	0	0
Contulmo	0.3 ANA	-	T6	T8	R4	3	0	0	0	0	0	0	0	0	0
Contulmo	0.3 ANA	-	T6	T8	R4	4	1	0.1523	0.3	4	0	0	0	0	1
						Promedio	0.75	0.2104	0.35	4	0.75	0	0	0	0.25
Contulmo	0.3 ANA	-	T6	T8	R5	1	0	0	0	0	0	0	0	0	0
Contulmo	0.3 ANA	-	T6	T8	R5	2	1	0.352	0.5	4	0	0	0	0	1
Contulmo	0.3 ANA	-	T6	T8	R5	3	1	0.6144	0.5	5	1	0	0	0	1
Contulmo	0.3 ANA	-	T6	T8	R5	4	1	0	0	0	0	0	0	0	0
						Promedio	0.75	0.2416	0.25	2.25	0.25	0	0	0	0.5
Contulmo	0.3 ANA	-	T6	T8	R6	1	0	0	0	0	0	0	0	0	0
Contulmo	0.3 ANA	-	T6	T8	R6	2	0	0	0	0	0	0	0	0	0
Contulmo	0.3 ANA	-	T6	T8	R6	3	0	0	0	0	0	0	0	0	0
Contulmo	0.3 ANA	-	T6	T8	R6	4	0	0	0	0	0	0	0	0	0
						Promedio	0	0	0	0	0	0	0	0	0
Contulmo	0.3 ANA	-	T6	T8	R7	1	1	0.1196	0.5	9	2	0	0	0	0
Contulmo	0.3 ANA	-	T6	T8	R7	2	1	0.3122	0.5	6	0	0	0	0	1
Contulmo	0.3 ANA	-	T6	T8	R7	3	1	0.763	0.6	4	0	0	0	0	0
Contulmo	0.3 ANA	-	T6	T8	R7	4	1	0.1982	0.6	8	1	0	0	0	1
						Promedio	1	0.34825	0.55	6.75	0.75	0	0	0	0.5
Contulmo	0.3 ANA	-	T6	T8	R8	1	1	0.3175	0.6	7	1	0	0	0	1
Contulmo	0.3 ANA	-	T6	T8	R8	2	1	0.4936	0.5	7	0	0	0	0	1
Contulmo	0.3 ANA	-	T6	T8	R8	3	1	0.1761	0.7	9	1	1	0	0	0
Contulmo	0.3 ANA	-	T6	T8	R8	4	1	0.5036	0.4	1	1	0	0	0	1
						Promedio	1	0.3727	0.55	6	0.75	0.25	0	0	0.75
Contulmo	-	0.5 TDZ	T7	T10	R1	1	1	0.7903	0.1	2	0	0	0	0	0
Contulmo	-	0.5 TDZ	T7	T10	R1	2	1	0.5241	0.5	7	0	0	0	0	0
Contulmo	-	0.5 TDZ	T7	T10	R1	3	1	0.8147	0.4	7	0	3	0	0	0
Contulmo	-	0.5 TDZ	T7	T10	R1	4	1	0.951	0.7	7	1	3	0	0	0
						Promedio	1	0.770025	0.425	5.75	0.25	1.5	0	0	0
Contulmo	-	0.5 TDZ	T7	T10	R2	1	1	0.2436	0.8	5	0	0	0	0	0
Contulmo	-	0.5 TDZ	T7	T10	R2	2	1	0.642	0.7	5	1	0	0	0	0
Contulmo	-	0.5 TDZ	T7	T10	R2	3	1	0.2229	1.1	6	0	0	0	0	0
Contulmo	-	0.5 TDZ	T7	T10	R2	4	1	0.5301	0.8	6	0	2	0	0	0
						Promedio	1	0.40965	0.85	5.5	0.25	0.5	0	0	0
Contulmo	-	0.5 TDZ	T7	T10	R3	1	0	0	0	0	0	0	0	0	1
Contulmo	-	0.5 TDZ	T7	T10	R3	2	0	0	0	0	0	0	0	x	0
Contulmo	-	0.5 TDZ	T7	T10	R3	3	0	0	0	0	0	0	0	0	0
Contulmo	-	0.5 TDZ	T7	T10	R3	4	1	0.8329	1	8	1	6	0	0	1
						Promedio	0.25	0.208225	0.25	2	0.25	1.5	0	0	0.5
Contulmo	-	0.5 TDZ	T7	T10	R4	1	1	0.5022	0.5	3	0	0	0	0	0
Contulmo	-	0.5 TDZ	T7	T10	R4	2	1	0.4213	1.2	5	0	2	0	0	0
Contulmo	-	0.5 TDZ	T7	T10	R4	3	1	0.5234	0.7	6	0	1	0	0	0
Contulmo	-	0.5 TDZ	T7	T10	R4	4	1	0.1422	0.3	4	0	1	0	0	0
						Promedio	1	0.397275	0.675	4.5	0	1	0	0	0
Contulmo	-	0.5 TDZ	T7	T10	R5	1	1	0.5344	0.3	5	0	0	0	0	1
Contulmo	-	0.5 TDZ	T7	T10	R5	2	1	0.4936	0.5	5	0	0	0	0	1
Contulmo	-	0.5 TDZ	T7	T10	R5	3	1	0.8822	0.7	8	0	0	0	0	0
Contulmo	-	0.5 TDZ	T7	T10	R5	4	1	0.1329	0.6	4	0	0	0	0	1
						Promedio	1	0.510775	0.525	5.5	0	0	0	0	0.75
Contulmo	-	0.5 TDZ	T7	T10	R6	1	1	0.2934	0.5	7	0	4	0	0	1
Contulmo	-	0.5 TDZ	T7	T10	R6	2	1	0.1925	0.4	6	0	3	0	0	0
Contulmo	-	0.5 TDZ	T7	T10	R6	3	1	0.3926	0.6	7	0	4	0	0	0
Contulmo	-	0.5 TDZ	T7	T10	R6	4	1	0.1772	0.7	7	1	2	0	0	1
						Promedio	1	0.263925	0.55	6.75	0.25	3.25	0	0	0.5
Contulmo	-	0.5 TDZ	T7	T10	R7	1	1	0.3372	0.5	4	0	0	0	0	1
Contulmo	-	0.5 TDZ	T7	T10	R7	2	1	0.6453	0.8	10	0	0	0	0	0
Contulmo	-	0.5 TDZ	T7	T10	R7	3	0	0	0	0	0	0	0	0	0
Contulmo	-	0.5 TDZ	T7	T10	R7	4	0	0	0	0	0	0	0	0	0
						Promedio	0.5	0.245625	0.325	3.5	0	0	0	0	0.25
Contulmo	-	0.5 TDZ	T7	T10	R8	1	0	0	0	0	0	0	0	0	0
Contulmo	-	0.5 TDZ	T7	T10	R8	2	0	0	0	0	0	0	0	0	0
Contulmo	-	0.5 TDZ	T7	T10	R8	3	0	0	0	0	0	0	0	0	0
Contulmo	-	0.5 TDZ	T7	T10	R8	4	0	0	0	0	0	0	0	0	0
						Promedio	0	0	0	0	0	0	0	0	0
Contulmo	-	0.5 BAP	T8	T12	R1	1	1	0.7526	1.5	15	4	4	0	0	1
Contulmo	-	0.5 BAP	T8	T12	R1	2	1	1.143	0.5	9	4	2	0	0	0
Contulmo	-	0.5 BAP	T8	T12	R1	3	1	0.3412	0.6	7	3	0	0	0	0
Contulmo	-	0.5 BAP	T8	T12	R1	4	1	0.6122	0.7	13	4	2	0	0	0
						Promedio	1	0.71225	0.825	11	3.75	2	0	0	0.25
Contulmo	-	0.5 BAP	T8	T12	R2	1	0	0	0	0	0	0	0	0	0
Contulmo	-	0.5 BAP	T8	T12	R2	2	0	0	0	0	0	0	0	0	0
Contulmo	-	0.5 BAP	T8	T12	R2	3	0	0	0	0	0	0	0	0	0
Contulmo	-	0.5 BAP	T8	T12	R2	4	0	0	0	0	0	0	0	0	0
						Promedio	0	0	0	0	0	0	0	0	0
Contulmo	-	0.5 BAP	T8	T12	R3	1	1	0.627	0.5	11	2	4	0	0	1
Contulmo	-	0.5 BAP	T8	T12	R3	2	1	0.8046	1	9	6	2	0	0	1
Contulmo	-	0.5 BAP	T8	T12	R3	3	1	2.0911	0.5	9	8	1	0	0	0
Contulmo	-	0.5 BAP	T8	T12	R3	4	1	0.8944	0.5	14	17	4	0	0	0
						Promedio	1	1.10427	0.625	10.75	8.25	2.75	0	0	0.5
Contulmo	-	0.5 BAP	T8	T12	R4	1	1	0.4465	0.5	9	7	2	0	0	0
Contulmo	-	0.5 BAP	T8	T12	R4	2	1	0.9788	0.3	7	5	4	0	0	0
Contulmo	-	0.5 BAP	T8	T12	R4	3	1	0.7475	0.3	8	4	3	0	0	0
Contulmo	-	0.5 BAP	T8	T12	R4	4	1	0.3728	0.6	8	5	2	0	0	0
						Promedio	1	0.6364	0.425	8	5.25	2.75	0	0	0
Contulmo	-	0.5 BAP	T8	T12	R5	1	1	0.4073	0.5	4	5	1	0	0	1
Contulmo	-	0.5 BAP	T8	T12	R5	2	1	0.0938	0.3	10	6	2	0	0	0
Contulmo	-	0.5 BAP	T8	T12	R5	3	1	0.338	0.2	7	0	1	0	0	0
Contulmo	-	0.5 BAP	T8	T12	R5	4	1	0.3329	0.3	6	6	0	0	0	0
						Promedio	1	0.293	0.325	6.75	4.25	1	0	0	0.25
Contulmo	-	0.5 BAP	T8	T12	R6	1	1	0.33	0.3	7	4	1	0	0	0
Contulmo	-	0.5 BAP	T8	T12	R6	2	1	0.301	0.5	6	5	0	0	0	0
Contulmo	-	0.5 BAP	T8	T12	R6	3	1	0.5144	0.7	8	5	0	0	0	0
Contulmo	-	0.5 BAP	T8	T12	R6	4	1	0.1736	0.5	6	1	1	0	0	0
						Promedio	1	0.32975	0.5	6.75	3.75	0.5	0	0	0
Contulmo	-	0.5 BAP	T8	T12	R7	1	1	0.3288	0.3	8	5	0	0	0	0
Contulmo	-	0.5 BAP	T8	T12	R7	2	1	0.5032	0.5	6	3	3	0	0	0
Contulmo	-	0.5 BAP	T8	T12	R7	3	1	0.3921	0.6	7	4	4	0	0	0
Contulmo	-	0.5 BAP	T8	T12	R7	4	1	0.6302	0.5	6	5	4	0	0	0
						Promedio	1	0.463575	0.475	6.75	4.25	2.75	0	0	0
Contulmo	-	0.5 BAP	T8	T12	R8	1	0	0	0	0	0	0	0	0	0
Contulmo	-	0.5 BAP	T8	T12	R8	2	0	0	0	0	0	0	0	0	0
Contulmo	-	0.5 BAP	T8	T12	R8	3	0	0	0	0	0	0	0	0	0
Contulmo	-	0.5 BAP	T8	T12	R8	4	0	0	0	0	0	0	0	0	0
						Promedio	0	0	0	0	0	0	0	0	0
Contulmo	-	-	T9	T14	R1	1	1	0.2962	0.6	11	2	1	0	0	0
Contulmo	-	-	T9	T14	R1	2	1	0.3439	0.8	7	3	3	0	0	1
Contulmo	-	-	T9	T14	R1	3	1	0.1548	0.4	8	0	2	0	0	1
Contulmo	-	-	T9	T14	R1	4	1	0.3719	0.6	8	0	4	0	0	0
						Promedio	1	0.2917	0.6	8.5	1.25	2.5	0	0	0.5
Contulmo	-	-	T9	T14	R2	1	1	0.3831	0.7	8	3	4	0	0	1
Contulmo	-	-	T9	T14	R2	2	1	0.3673	1	11	4	3	0	0	0
Contulmo	-	-	T9	T14	R2	3	1	0.6524	0.4	15	4	4	0	0	1
Contulmo	-	-	T9	T14	R2	4	0	0	0	0	0	0	0	0	0
						Promedio	0.75	0.3507	0.525	8.5	2.75	2.75	0	0	0.5
Contulmo	-	-	T9	T14	R3	1	1	0.9039	0.5	10	4	5	0	0	1
Contulmo	-	-	T9	T14	R3	2	1	1.4323	0.3	15	3	5	0	0	1
Contulmo	-	-	T9	T14	R3	3	1	1.2707	0.5	15	3	6	0	0	1
Contulmo	-	-	T9	T14	R3	4	1	0.6771	0.3	11	3	3	0	0	1
						Promedio	1	1.071	0.4	12.75	3.25	4.75	0	0	1
Contulmo	-	-	T9	T14	R4	1	1	0.6129	1	9	4	7	0	0	1
Contulmo	-	-	T9	T14	R4	2	1	0.9617	0.8	9	3	8	0	0	1
Contulmo	-	-	T9	T14	R4	3	1	0.111	1	7	4	4	0	0	1
Contulmo	-	-	T9	T14	R4	4	0	0	0	0	0	0	0	0	1
						Promedio	0.75	0.4214	0.7	6.25	2.75	4.75	0	0	1
Contulmo	-	-	T9	T14	R5	1	1	0.9402	0.5	9	7	4	0	0	1
Contulmo	-	-	T9	T14	R5	2	1	0.1723	0.8	9	1	3	0	0	1
Contulmo	-	-	T9	T14	R5	3	1	0.492	0.6	9	2	6	0	0	1
Contulmo	-	-	T9	T14	R5	4	1	0.8962	0.9	9	2	3	0	0	1
						Promedio	1	0.625175	0.7	9	3	4	0	0	1
Contulmo	-	-	T9	T14	R6	1	1	0.4392	0.5	7	1	3	0	0	0
Contulmo	-	-	T9	T14	R6	2	1	0.7145	0.7	7	2	4	0	0	0
Contulmo	-	-	T9	T14	R6	3	1	0.2674	0.8	7	0	4	0	0	0
Contulmo	-	-	T9	T14	R6	4	1	0.414	0.7	9	4	6	0	0	1
						Promedio	1	0.458775	0.675	7.5	1.75	4.25	0	0	0.25
Contulmo	-	-	T9	T14	R7	1	1	0.3012	1	9	2	5	0	0	1
Contulmo	-	-	T9	T14	R7	2	1	0.2572	0.7	9	0	5	0	0	0
Contulmo	-	-	T9	T14	R7	3	1	0.6117	0.6	8	6	2	0	0	1
Contulmo	-	-	T9	T14	R7	4	1	0.2341	0.6	9	3	7	0	0	1
						Promedio	1	0.35105	0.725	8.75	2.75	4.75	0	0	0.75
Contulmo	-	-	T9	T14	R8	1	1	0.2586	0.5	10	0	3	0	0	0
Contulmo	-	-	T9	T14	R8	2	1	0.5247	0.7	10	1	5	0	0	0
Contulmo	-	-	T9	T14	R8	3	1	0.8159	0.4	10	4	7	0	0	1
Contulmo	-	-	T9	T14	R8	4	1	0.1856	0.8	7	0	4	0	0	0
						Promedio	1	0.4462	0.6	9.25	1.25	4.75	0	0	0.25

## Sheet: Cit-Gib
	Citoquininas	Giberelinas	Ensayo	Planilla
	0.5 TDZ	1 GA3	T1	T9
	0.5 TDZ	-	T2	T10
	0.5 BAP	1 GA3	T3	T11
	0.5 BAP	-	T4	T12
	-	1 GA3	T5	T13
	-	-	T6	T14
Accesión	Citoquininas	Giberelina	Tratamiento	Tratamiento	Repetición	Nº Planta	Supervivencia	Peso fresco	Altura planta	Número de hojas	Número de brotes	Número de raices	Presencia de callo	Diametro callo	O0idación		Accesión	Citoquininas	Giberelina	Tratamiento	Tratamiento	Repetición	Supervivencia	Peso fresco	Altura planta	Número de hojas	Número de brotes	Número de raices	Presencia de callo	Diametro callo	O0idación
Puren	0.5 TDZ	1 GA3	T1	T9	R1	1	0	0	0	0	0	0	0	0	0		Puren	0.5 TDZ	1 GA3	T1	T9	R1	0.75	1.2293	0.35	9.5	10.25	1	0	0	0.25
Puren	0.5 TDZ	1 GA3	T1	T9	R1	2	1	2.1463	0.9	16	16	1	0	0	0		Puren	0.5 TDZ	1 GA3	T1	T9	R2	1	1.7497	0.8	8.75	7.75	2	0	0	0.75
Puren	0.5 TDZ	1 GA3	T1	T9	R1	3	1	1.547	0.7	12	11	1	0	0	0		Puren	0.5 TDZ	1 GA3	T1	T9	R3	0	0	0	0	0	0	0	0	0
Puren	0.5 TDZ	1 GA3	T1	T9	R1	4	1	1.2239	0.7	10	14	2	0	0	1		Puren	0.5 TDZ	1 GA3	T1	T9	R4	1	0.682925	0.425	5.75	0.25	2.25	0	0	0.75
						Promedio	0.75	1.2293	0.35	9.5	10.25	1	0	0	0.25		Puren	0.5 TDZ	1 GA3	T1	T9	R5	1	0.611875	0.65	7.25	5.75	2.25	0	0	1.75
Puren	0.5 TDZ	1 GA3	T1	T9	R2	1	1	3.0021	0.9	14	9	1	0	0	0		Puren	0.5 TDZ	1 GA3	T1	T9	R6	0.25	0.232675	0.2	1.25	1.5	0.5	0	0	0.5
Puren	0.5 TDZ	1 GA3	T1	T9	R2	2	1	1.6402	0.5	8	12	1	0	0	0		Puren	0.5 TDZ	1 GA3	T1	T9	R7	1	0.585475	0.375	6	3.75	0.75	0	0	0.5
Puren	0.5 TDZ	1 GA3	T1	T9	R2	3	1	0.9745	0.7	5	3	4	0	0	2		Puren	0.5 TDZ	1 GA3	T1	T9	R8	1	0.43285	0.35	3.75	0.25	3.25	0	0	0.75
Puren	0.5 TDZ	1 GA3	T1	T9	R2	4	1	1.382	0.8	8	7	2	0	0	1		Puren	0.5 TDZ	-	T2	T10	R1	0.25	0.090425	0.075	1.25	0.5	0.25	0	0	0
						Promedio	1	1.7497	0.8	8.75	7.75	2	0	0	0.75		Puren	0.5 TDZ	-	T2	T10	R2	1	0.520225	0.475	4.75	1.75	3	0	0	0.5
Puren	0.5 TDZ	1 GA3	T1	T9	R3	1	0	0	0	0	0	0	0	0	0		Puren	0.5 TDZ	-	T2	T10	R3	1	1.21175	0.55	8.25	1.75	0.75	0	0	1.25
Puren	0.5 TDZ	1 GA3	T1	T9	R3	2	0	0	0	0	0	0	0	0	0		Puren	0.5 TDZ	-	T2	T10	R4	1	0.749875	0.45	6.75	4	2	0	0	1.5
Puren	0.5 TDZ	1 GA3	T1	T9	R3	3	0	0	0	0	0	0	0	0	0		Puren	0.5 TDZ	-	T2	T10	R5	0	0	0	0	0	0	0	0	0
Puren	0.5 TDZ	1 GA3	T1	T9	R3	4	0	0	0	0	0	0	0	0	0		Puren	0.5 TDZ	-	T2	T10	R6	1	1.97208	0.65	8.25	0.5	3	0	0	1
						Promedio	0	0	0	0	0	0	0	0	0		Puren	0.5 TDZ	-	T2	T10	R7	1	0.12815	0.5	3.5	0.25	0.75	0	0	1
Puren	0.5 TDZ	1 GA3	T1	T9	R4	1	1	0.7843	0.2	7	0	2	0	0	1		Puren	0.5 TDZ	-	T2	T10	R8	1	0.135625	0.65	3.5	0.25	0.25	0	0	0.75
Puren	0.5 TDZ	1 GA3	T1	T9	R4	2	1	0.5172	0.7	3	0	2	0	0	1		Puren	0.5 BAP	1 GA3	T3	T11	R1	1	0.040825	0.2	3.5	0.75	2	0	0	0.5
Puren	0.5 TDZ	1 GA3	T1	T9	R4	3	1	0.8804	0.4	6	1	2	0	0	0		Puren	0.5 BAP	1 GA3	T3	T11	R2	0.25	0.2501	0.175	2	0.5	0.5	0	0	0.5
Puren	0.5 TDZ	1 GA3	T1	T9	R4	4	1	0.5498	0.4	7	0	3	0	0	1		Puren	0.5 BAP	1 GA3	T3	T11	R3	1	0.447475	0.45	7	1.25	2.75	0	0	0.75
						Promedio	1	0.682925	0.425	5.75	0.25	2.25	0	0	0.75		Puren	0.5 BAP	1 GA3	T3	T11	R4	1	0.37945	0.35	5.5	0.75	0.75	0	0	0.25
Puren	0.5 TDZ	1 GA3	T1	T9	R5	1	1	0.6731	0.8	7	9	1	0	0	1		Puren	0.5 BAP	1 GA3	T3	T11	R5	1	0.52305	0.5	6.25	2.25	2	0	0	0.25
Puren	0.5 TDZ	1 GA3	T1	T9	R5	2	1	0.8034	0.9	9	2	1	0	0	2		Puren	0.5 BAP	1 GA3	T3	T11	R6	0	0	0	0	0	0	0	0	0
Puren	0.5 TDZ	1 GA3	T1	T9	R5	3	1	0.5118	0.4	5	8	3	0	0	2		Puren	0.5 BAP	1 GA3	T3	T11	R7	0.5	0.332125	0.325	4.25	1.25	0.25	0	0	0.5
Puren	0.5 TDZ	1 GA3	T1	T9	R5	4	1	0.4592	0.5	8	4	4	0	0	2		Puren	0.5 BAP	1 GA3	T3	T11	R8	1	0.6363	0.45	7	7	0.5	0	0	1
						Promedio	1	0.611875	0.65	7.25	5.75	2.25	0	0	1.75		Puren	0.5 BAP	-	T4	T12	R1	1	0.928775	0.375	7	12.5	0	0	0	0
Puren	0.5 TDZ	1 GA3	T1	T9	R6	1	1	0.9307	0.8	5	6	2	0	0	2		Puren	0.5 BAP	-	T4	T12	R2	0.25	0.1153	0.075	1.75	3.25	0	0	0	0
Puren	0.5 TDZ	1 GA3	T1	T9	R6	2	0	0	0	0	0	0	0	0	0		Puren	0.5 BAP	-	T4	T12	R3	1	0.7819	0.3	8.75	12.75	1.25	0	0	0
Puren	0.5 TDZ	1 GA3	T1	T9	R6	3	0	0	0	0	0	0	0	0	0		Puren	0.5 BAP	-	T4	T12	R4	0	0	0	0	0	0	0	0	0
Puren	0.5 TDZ	1 GA3	T1	T9	R6	4	0	0	0	0	0	0	0	0	0		Puren	0.5 BAP	-	T4	T12	R5	1	1.58495	0.45	8.5	10	0	0	0	0.5
						Promedio	0.25	0.232675	0.2	1.25	1.5	0.5	0	0	0.5		Puren	0.5 BAP	-	T4	T12	R6	0	0	0	0	0	0	0	0	0
Puren	0.5 TDZ	1 GA3	T1	T9	R7	1	1	0.672	0.3	8	3	0	0	0	0		Puren	0.5 BAP	-	T4	T12	R7	1	1.3104	0.35	11	14.5	0.25	0	0	0
Puren	0.5 TDZ	1 GA3	T1	T9	R7	2	1	0.1492	0.2	3	6	0	0	0	0		Puren	0.5 BAP	-	T4	T12	R8	1	1.62027	0.5	7.5	12.5	0	0	0	0.5
Puren	0.5 TDZ	1 GA3	T1	T9	R7	3	1	0.8033	0.7	5	1	2	0	0	2		Puren	-	1 GA3	T5	T13	R1	1	0.057975	0.375	7.5	1.5	2.75	0	0	0.5
Puren	0.5 TDZ	1 GA3	T1	T9	R7	4	1	0.7174	0.3	8	5	1	0	0	0		Puren	-	1 GA3	T5	T13	R2	0	0	0	0	0	0	0	0	0
						Promedio	1	0.585475	0.375	6	3.75	0.75	0	0	0.5		Puren	-	1 GA3	T5	T13	R3	0.75	0.0642	0.475	6.75	0	2.75	0	0	1.5
Puren	0.5 TDZ	1 GA3	T1	T9	R8	1	1	0.103	0.3	2	0	1	0	0	0		Puren	-	1 GA3	T5	T13	R4	1	0.1168	0.75	7.5	1	2.25	0	0	0.75
Puren	0.5 TDZ	1 GA3	T1	T9	R8	2	1	0.4451	0.5	3	1	4	0	0	1		Puren	-	1 GA3	T5	T13	R5	1	0.051025	0.5	7.25	0.5	1.25	0	0	2
Puren	0.5 TDZ	1 GA3	T1	T9	R8	3	1	0.7344	0.3	8	0	2	0	0	1		Puren	-	1 GA3	T5	T13	R6	0	0	0	0	0	0	0	0	0
Puren	0.5 TDZ	1 GA3	T1	T9	R8	4	1	0.4489	0.3	2	0	6	0	0	1		Puren	-	1 GA3	T5	T13	R7	1	0.088075	0.575	7.5	1.25	0.75	0	0	2
						Promedio	1	0.43285	0.35	3.75	0.25	3.25	0	0	0.75		Puren	-	1 GA3	T5	T13	R8	1	0.118	0.725	8.75	5.75	2.5	0	0	1.25
Puren	0.5 TDZ	-	T2	T10	R1	1	0	0	0	0	0	0	0	0	0		Puren	-	-	T6	T14	R1	1	0.188075	0.4	11.5	2.25	5	0	0	1
Puren	0.5 TDZ	-	T2	T10	R1	2	0	0	0	0	0	0	0	0	0		Puren	-	-	T6	T14	R2	1	0.3349	0.5	12.5	2	5.5	0	0	1.75
Puren	0.5 TDZ	-	T2	T10	R1	3	0	0	0	0	0	0	0	0	0		Puren	-	-	T6	T14	R3	1	0.410675	0.225	16	7.75	3.75	0	0	0.5
Puren	0.5 TDZ	-	T2	T10	R1	4	1	0.3617	0.3	5	2	1	0	0	0		Puren	-	-	T6	T14	R4	1	0.170025	0.275	6.75	0	3.5	0	0	0.5
						Promedio	0.25	0.090425	0.075	1.25	0.5	0.25	0	0	0		Puren	-	-	T6	T14	R5	1	0.157425	0.525	9	2	3.5	0	0	0.5
Puren	0.5 TDZ	-	T2	T10	R2	1	1	0.9332	0.2	5	5	4	0	0	0		Puren	-	-	T6	T14	R6	1	0.07245	0.625	8	1	3.25	0	0	0.25
Puren	0.5 TDZ	-	T2	T10	R2	2	1	0.2675	0.5	5	1	0	0	0	1		Puren	-	-	T6	T14	R7	1	0.647275	0.425	12.5	4.25	5.75	0	0	1
Puren	0.5 TDZ	-	T2	T10	R2	3	1	0.4862	0.5	6	1	2	0	0	1		Puren	-	-	T6	T14	R8	1	0.1136	0.375	7.75	2.5	4	0	0	1
Puren	0.5 TDZ	-	T2	T10	R2	4	1	0.394	0.7	3	0	6	0	0	0		Contulmo	0.5 TDZ	1 GA3	T1	T9	R1	0.5	0.182675	0.2	3.75	0.5	0	0	0	0.25
						Promedio	1	0.520225	0.475	4.75	1.75	3	0	0	0.5		Contulmo	0.5 TDZ	1 GA3	T1	T9	R2	1	0.4442	0.575	6.5	1	0	0	0	0.5
Puren	0.5 TDZ	-	T2	T10	R3	1	1	1.0732	0.5	8	2	2	0	0	2		Contulmo	0.5 TDZ	1 GA3	T1	T9	R3	0.75	0.623425	0.375	6.75	0.5	0	0	0	0.75
Puren	0.5 TDZ	-	T2	T10	R3	2	1	0.853	0.8	2	3	0	0	0	1		Contulmo	0.5 TDZ	1 GA3	T1	T9	R4	0.75	0.286875	0.25	3.75	1.5	0	0	0	0.5
Puren	0.5 TDZ	-	T2	T10	R3	3	1	2.0004	0.5	14	1	0	0	0	1		Contulmo	0.5 TDZ	1 GA3	T1	T9	R5	0.75	0.586325	0.425	1.5	1	0	0	0	0.25
Puren	0.5 TDZ	-	T2	T10	R3	4	1	0.9204	0.4	9	1	1	0	0	1		Contulmo	0.5 TDZ	1 GA3	T1	T9	R6	1	0.69445	0.425	6.25	0.75	0	0	0	0.25
						Promedio	1	1.21175	0.55	8.25	1.75	0.75	0	0	1.25		Contulmo	0.5 TDZ	1 GA3	T1	T9	R7	0.75	0.4631	0.525	6.75	0.75	0	0	0	0
Puren	0.5 TDZ	-	T2	T10	R4	1	1	1.3014	0.5	11	0	4	0	0	1		Contulmo	0.5 TDZ	1 GA3	T1	T9	R8	0	0	0.433333	5.33333	0.333333	0.333333	0	0	0
Puren	0.5 TDZ	-	T2	T10	R4	2	1	0.6921	0.5	6	4	3	0	0	1		Contulmo	0.5 TDZ	-	T2	T10	R1	1	0.770025	0.425	5.75	0.25	1.5	0	0	0
Puren	0.5 TDZ	-	T2	T10	R4	3	1	0.4017	0.5	3	9	1	0	0	2		Contulmo	0.5 TDZ	-	T2	T10	R2	1	0.40965	0.85	5.5	0.25	0.5	0	0	0
Puren	0.5 TDZ	-	T2	T10	R4	4	1	0.6043	0.3	7	3	0	0	0	2		Contulmo	0.5 TDZ	-	T2	T10	R3	0.25	0.208225	0.25	2	0.25	1.5	0	0	0.5
						Promedio	1	0.749875	0.45	6.75	4	2	0	0	1.5		Contulmo	0.5 TDZ	-	T2	T10	R4	1	0.397275	0.675	4.5	0	1	0	0	0
Puren	0.5 TDZ	-	T2	T10	R5	1	0	0	0	0	0	0	0	0	0		Contulmo	0.5 TDZ	-	T2	T10	R5	1	0.510775	0.525	5.5	0	0	0	0	0.75
Puren	0.5 TDZ	-	T2	T10	R5	2	0	0	0	0	0	0	0	0	0		Contulmo	0.5 TDZ	-	T2	T10	R6	1	0.263925	0.55	6.75	0.25	3.25	0	0	0.5
Puren	0.5 TDZ	-	T2	T10	R5	3	0	0	0	0	0	0	0	0	0		Contulmo	0.5 TDZ	-	T2	T10	R7	0.5	0.245625	0.325	3.5	0	0	0	0	0.25
Puren	0.5 TDZ	-	T2	T10	R5	4	0	0	0	0	0	0	0	0	0		Contulmo	0.5 TDZ	-	T2	T10	R8	0	0	0	0	0	0	0	0	0
						Promedio	0	0	0	0	0	0	0	0	0		Contulmo	0.5 BAP	1 GA3	T3	T11	R1	1	0.441	0.7	6.5	0.5	1.5	0	0	0.75
Puren	0.5 TDZ	-	T2	T10	R6	1	1	1.493	0.5	4	0	3	0	0	1		Contulmo	0.5 BAP	1 GA3	T3	T11	R2	1	0.535425	0.65	6.75	0.5	2.25	0	0	0.25
Puren	0.5 TDZ	-	T2	T10	R6	2	1	3.5132	0.7	15	0	3	0	0	1		Contulmo	0.5 BAP	1 GA3	T3	T11	R3	0.25	0.1811	0.2	1.75	0	0	0	0	0
Puren	0.5 TDZ	-	T2	T10	R6	3	1	0.9451	0.7	6	0	4	0	0	1		Contulmo	0.5 BAP	1 GA3	T3	T11	R4	1	0.31065	0.8	7.25	0.75	0	0	0	0.5
Puren	0.5 TDZ	-	T2	T10	R6	4	1	1.937	0.7	8	2	2	0	0	1		Contulmo	0.5 BAP	1 GA3	T3	T11	R5	1	0.311875	0.575	6	0.25	0.25	0	0	0.5
						Promedio	1	1.97208	0.65	8.25	0.5	3	0	0	1		Contulmo	0.5 BAP	1 GA3	T3	T11	R6	0	0	0	0	0	0	0	0	0.25
Puren	0.5 TDZ	-	T2	T10	R7	1	1	0.0319	0.2	2	1	1	0	0	1		Contulmo	0.5 BAP	1 GA3	T3	T11	R7	1	0.216875	0.575	9.25	0.5	0	0	0	0.5
Puren	0.5 TDZ	-	T2	T10	R7	2	1	0.183	0.6	4	0	1	0	0	1		Contulmo	0.5 BAP	1 GA3	T3	T11	R8	0.5	0.013075	0.225	4.25	0.25	0.75	0	0	0.25
Puren	0.5 TDZ	-	T2	T10	R7	3	1	0.0593	0.7	2	0	1	0	0	1		Contulmo	0.5 BAP	-	T4	T12	R1	1	0.71225	0.825	11	3.75	2	0	0	0.25
Puren	0.5 TDZ	-	T2	T10	R7	4	1	0.2384	0.5	6	0	0	0	0	1		Contulmo	0.5 BAP	-	T4	T12	R2	0	0	0	0	0	0	0	0	0
						Promedio	1	0.12815	0.5	3.5	0.25	0.75	0	0	1		Contulmo	0.5 BAP	-	T4	T12	R3	1	1.10427	0.625	10.75	8.25	2.75	0	0	0.5
Puren	0.5 TDZ	-	T2	T10	R8	1	1	0.0994	0.5	3	0	0	0	0	1		Contulmo	0.5 BAP	-	T4	T12	R4	1	0.6364	0.425	8	5.25	2.75	0	0	0
Puren	0.5 TDZ	-	T2	T10	R8	2	1	0.3481	0.8	5	0	0	0	0	1		Contulmo	0.5 BAP	-	T4	T12	R5	1	0.293	0.325	6.75	4.25	1	0	0	0.25
Puren	0.5 TDZ	-	T2	T10	R8	3	1	0.0512	0.5	4	1	0	0	0	1		Contulmo	0.5 BAP	-	T4	T12	R6	1	0.32975	0.5	6.75	3.75	0.5	0	0	0
Puren	0.5 TDZ	-	T2	T10	R8	4	1	0.0438	0.8	2	0	1	0	0	0		Contulmo	0.5 BAP	-	T4	T12	R7	1	0.463575	0.475	6.75	4.25	2.75	0	0	0
						Promedio	1	0.135625	0.65	3.5	0.25	0.25	0	0	0.75		Contulmo	0.5 BAP	-	T4	T12	R8	0	0	0	0	0	0	0	0	0
Puren	0.5 BAP	1 GA3	T3	T11	R1	1	1	0.0195	0.2	5	0	3	0	0	0		Contulmo	-	1 GA3	T5	T13	R1	1	0.1915	0.65	6.75	0.5	1.25	0	0	0
Puren	0.5 BAP	1 GA3	T3	T11	R1	2	1	0.0452	0.2	3	1	5	0	0	2		Contulmo	-	1 GA3	T5	T13	R2	0	0	0	0	0	0	0	0	0
Puren	0.5 BAP	1 GA3	T3	T11	R1	3	1	0.0592	0.3	4	1	0	0	0	0		Contulmo	-	1 GA3	T5	T13	R3	1	0.289625	0.575	9.5	1.25	3.5	0	0	0
Puren	0.5 BAP	1 GA3	T3	T11	R1	4	1	0.0394	0.1	2	1	0	0	0	0		Contulmo	-	1 GA3	T5	T13	R4	0	0	0	0	0	0	0	0	0
						Promedio	1	0.040825	0.2	3.5	0.75	2	0	0	0.5		Contulmo	-	1 GA3	T5	T13	R5	1	0.1391	0.625	8	0.5	2.25	0	0	0
Puren	0.5 BAP	1 GA3	T3	T11	R2	1	1	1.0004	0.7	8	1	1	0	0	0		Contulmo	-	1 GA3	T5	T13	R6	1	0.10625	0.6	6	0	3	0	0	0
Puren	0.5 BAP	1 GA3	T3	T11	R2	2	0	0	0	0	0	0	0	0	0		Contulmo	-	1 GA3	T5	T13	R7	1	0.201675	0.675	14	0.5	4	0	0	0
Puren	0.5 BAP	1 GA3	T3	T11	R2	3	0	0	0	0	0	0	0	0	0		Contulmo	-	1 GA3	T5	T13	R8	1	0.212975	0.825	12.25	1	4.75	0	0	0
Puren	0.5 BAP	1 GA3	T3	T11	R2	4	0	0	0	0	1	1	0	0	2		Contulmo	-	-	T6	T14	R1	1	0.2917	0.6	8.5	1.25	2.5	0	0	0.5
						Promedio	0.25	0.2501	0.175	2	0.5	0.5	0	0	0.5		Contulmo	-	-	T6	T14	R2	0.75	0.3507	0.525	8.5	2.75	2.75	0	0	0.5
Puren	0.5 BAP	1 GA3	T3	T11	R3	1	1	0.6229	0.5	8	0	2	0	0	1		Contulmo	-	-	T6	T14	R3	1	1.071	0.4	12.75	3.25	4.75	0	0	1
Puren	0.5 BAP	1 GA3	T3	T11	R3	2	1	0.6523	0.5	11	0	4	0	0	0		Contulmo	-	-	T6	T14	R4	0.75	0.4214	0.7	6.25	2.75	4.75	0	0	1
Puren	0.5 BAP	1 GA3	T3	T11	R3	3	1	0.3123	0.3	7	1	3	0	0	1		Contulmo	-	-	T6	T14	R5	1	0.625175	0.7	9	3	4	0	0	1
Puren	0.5 BAP	1 GA3	T3	T11	R3	4	1	0.2024	0.5	2	4	2	0	0	1		Contulmo	-	-	T6	T14	R6	1	0.458775	0.675	7.5	1.75	4.25	0	0	0.25
						Promedio	1	0.447475	0.45	7	1.25	2.75	0	0	0.75		Contulmo	-	-	T6	T14	R7	1	0.35105	0.725	8.75	2.75	4.75	0	0	0.75
Puren	0.5 BAP	1 GA3	T3	T11	R4	1	1	0.7505	0.3	5	2	0	0	0	0		Contulmo	-	-	T6	T14	R8	1	0.4462	0.6	9.25	1.25	4.75	0	0	0.25
Puren	0.5 BAP	1 GA3	T3	T11	R4	2	1	0.3419	0.3	6	1	1	0	0	1
Puren	0.5 BAP	1 GA3	T3	T11	R4	3	1	0.1937	0.3	8	0	2	0	0	0
Puren	0.5 BAP	1 GA3	T3	T11	R4	4	1	0.2317	0.5	3	0	0	0	0	0
						Promedio	1	0.37945	0.35	5.5	0.75	0.75	0	0	0.25
Puren	0.5 BAP	1 GA3	T3	T11	R5	1	1	0.7177	0.6	5	2	0	0	0	0
Puren	0.5 BAP	1 GA3	T3	T11	R5	2	1	0.3999	0.5	6	1	2	0	0	0
Puren	0.5 BAP	1 GA3	T3	T11	R5	3	1	0.5618	0.5	10	5	4	0	0	0
Puren	0.5 BAP	1 GA3	T3	T11	R5	4	1	0.4128	0.4	4	1	2	0	0	1
						Promedio	1	0.52305	0.5	6.25	2.25	2	0	0	0.25
Puren	0.5 BAP	1 GA3	T3	T11	R6	1	0	0	0	0	0	0	0	0	0
Puren	0.5 BAP	1 GA3	T3	T11	R6	2	0	0	0	0	0	0	0	0	0
Puren	0.5 BAP	1 GA3	T3	T11	R6	3	0	0	0	0	0	0	0	0	0
Puren	0.5 BAP	1 GA3	T3	T11	R6	4	0	0	0	0	0	0	0	0	0
						Promedio	0	0	0	0	0	0	0	0	0
Puren	0.5 BAP	1 GA3	T3	T11	R7	1	1	1.0279	0.8	11	4	0	0	0	0
Puren	0.5 BAP	1 GA3	T3	T11	R7	2	1	0.3006	0.5	6	1	1	0	0	2
Puren	0.5 BAP	1 GA3	T3	T11	R7	3	0	0	0	0	0	0	0	0	0
Puren	0.5 BAP	1 GA3	T3	T11	R7	4	0	0	0	0	0	0	0	0	0
						Promedio	0.5	0.332125	0.325	4.25	1.25	0.25	0	0	0.5
Puren	0.5 BAP	1 GA3	T3	T11	R8	1	1	0.4663	0.5	6	7	1	0	0	1
Puren	0.5 BAP	1 GA3	T3	T11	R8	2	1	0.8943	0.5	8	11	0	0	0	0
Puren	0.5 BAP	1 GA3	T3	T11	R8	3	1	0.3493	0.3	5	8	0	0	0	1
Puren	0.5 BAP	1 GA3	T3	T11	R8	4	1	0.8353	0.5	9	2	1	0	0	2
						Promedio	1	0.6363	0.45	7	7	0.5	0	0	1
Puren	0.5 BAP	-	T4	T12	R1	1	1	1.3308	0.3	6	5	0	0	0	0
Puren	0.5 BAP	-	T4	T12	R1	2	1	0.2931	0.5	4	17	0	0	0	0
Puren	0.5 BAP	-	T4	T12	R1	3	1	1.846	0.5	8	24	0	0	0	0
Puren	0.5 BAP	-	T4	T12	R1	4	1	0.2452	0.2	10	4	0	0	0	0
						Promedio	1	0.928775	0.375	7	12.5	0	0	0	0
Puren	0.5 BAP	-	T4	T12	R2	1	1	0.4612	0.3	7	13	0	0	0	0
Puren	0.5 BAP	-	T4	T12	R2	2	0	0	0	0	0	0	0	0	0
Puren	0.5 BAP	-	T4	T12	R2	3	0	0	0	0	0	0	0	0	0
Puren	0.5 BAP	-	T4	T12	R2	4	0	0	0	0	0	0	0	0	0
						Promedio	0.25	0.1153	0.075	1.75	3.25	0	0	0	0
Puren	0.5 BAP	-	T4	T12	R3	1	1	0.9259	0.4	7	14	0	0	0	0
Puren	0.5 BAP	-	T4	T12	R3	2	1	0.7274	0.3	6	10	1	0	0	0
Puren	0.5 BAP	-	T4	T12	R3	3	1	1.0768	0.3	10	16	2	0	0	0
Puren	0.5 BAP	-	T4	T12	R3	4	1	0.3975	0.2	12	11	2	0	0	0
						Promedio	1	0.7819	0.3	8.75	12.75	1.25	0	0	0
Puren	0.5 BAP	-	T4	T12	R4	1	0	0	0	0	0	0	0	0	0
Puren	0.5 BAP	-	T4	T12	R4	2	0	0	0	0	0	0	0	0	0
Puren	0.5 BAP	-	T4	T12	R4	3	0	0	0	0	0	0	0	0	0
Puren	0.5 BAP	-	T4	T12	R4	4	0	0	0	0	0	0	0	0	0
						Promedio	0	0	0	0	0	0	0	0	0
Puren	0.5 BAP	-	T4	T12	R5	1	1	2.3958	0.5	11	16	0	0	0	0
Puren	0.5 BAP	-	T4	T12	R5	2	1	0.5358	0.5	9	8	0	0	0	0
Puren	0.5 BAP	-	T4	T12	R5	3	1	0.162	0.3	5	3	0	0	0	0
Puren	0.5 BAP	-	T4	T12	R5	4	1	3.2462	0.5	9	13	0	0	0	2
						Promedio	1	1.58495	0.45	8.5	10	0	0	0	0.5
Puren	0.5 BAP	-	T4	T12	R6	1	0	0	0	0	0	0	0	0	0
Puren	0.5 BAP	-	T4	T12	R6	2	0	0	0	0	0	0	0	0	0
Puren	0.5 BAP	-	T4	T12	R6	3	0	0	0	0	0	0	0	0	0
Puren	0.5 BAP	-	T4	T12	R6	4	0	0	0	0	0	0	0	0	0
						Promedio	0	0	0	0	0	0	0	0	0
Puren	0.5 BAP	-	T4	T12	R7	1	1	2.1957	0.3	12	22	0	0	0	0
Puren	0.5 BAP	-	T4	T12	R7	2	1	0.8916	0.3	12	10	0	0	0	0
Puren	0.5 BAP	-	T4	T12	R7	3	1	1.0586	0.3	10	15	1	0	0	0
Puren	0.5 BAP	-	T4	T12	R7	4	1	1.0957	0.5	10	11	0	0	0	0
						Promedio	1	1.3104	0.35	11	14.5	0.25	0	0	0
Puren	0.5 BAP	-	T4	T12	R8	1	1	2.6174	0.7	7	14	0	0	0	0
Puren	0.5 BAP	-	T4	T12	R8	2	1	1.7934	0.5	6	16	0	0	0	0
Puren	0.5 BAP	-	T4	T12	R8	3	1	0.3858	0.3	8	6	0	0	0	0
Puren	0.5 BAP	-	T4	T12	R8	4	1	1.6845	0.5	9	14	0	0	0	2
						Promedio	1	1.62027	0.5	7.5	12.5	0	0	0	0.5
Puren	-	1 GA3	T5	T13	R1	1	1	0.0709	0.2	9	5	4	0	0	1
Puren	-	1 GA3	T5	T6	R1	2	1	0.0557	0.2	6	0	1	0	0	0
Puren	-	1 GA3	T5	T6	R1	3	1	0.0412	0.6	8	0	4	0	0	1
Puren	-	1 GA3	T5	T13	R1	4	1	0.0641	0.5	7	1	2	0	0	0
						Promedio	1	0.057975	0.375	7.5	1.5	2.75	0	0	0.5
Puren	-	1 GA3	T5	T13	R2	1	0	0	0	0	0	0	0	0	0
Puren	-	1 GA3	T5	T13	R2	2	0	0	0	0	0	0	0	0	0
Puren	-	1 GA3	T5	T13	R2	3	0	0	0	0	0	0	0	0	0
Puren	-	1 GA3	T5	T13	R2	4	0	0	0	0	0	0	0	0	0
						Promedio	0	0	0	0	0	0	0	0	0
Puren	-	1 GA3	T5	T13	R3	1	0	0	0	0	0	0	0	0	0
Puren	-	1 GA3	T5	T13	R3	2	1	0.1129	0.4	9	0	5	0	0	1
Puren	-	1 GA3	T5	T13	R3	3	1	0.0554	1	8	0	4	0	0	2
Puren	-	1 GA3	T5	T13	R3	4	1	0.0885	0.5	10	0	2	0	0	3
						Promedio	0.75	0.0642	0.475	6.75	0	2.75	0	0	1.5
Puren	-	1 GA3	T5	T13	R4	1	1	0.0809	0.3	7	1	0	0	0	1
Puren	-	1 GA3	T5	T13	R4	2	1	0.2091	1.2	8	2	2	0	0	0
Puren	-	1 GA3	T5	T13	R4	3	1	0.1107	0.7	8	0	4	0	0	1
Puren	-	1 GA3	T5	T13	R4	4	1	0.0665	0.8	7	1	3	0	0	1
						Promedio	1	0.1168	0.75	7.5	1	2.25	0	0	0.75
Puren	-	1 GA3	T5	T13	R5	1	1	0.0616	0.6	8	1	1	0	0	2
Puren	-	1 GA3	T5	T13	R5	2	1	0.062	0.6	6	1	0	0	0	2
Puren	-	1 GA3	T5	T13	R5	3	1	0.0274	0.5	8	0	1	0	0	2
Puren	-	1 GA3	T5	T13	R5	4	1	0.0531	0.3	7	0	3	0	0	2
						Promedio	1	0.051025	0.5	7.25	0.5	1.25	0	0	2
Puren	-	1 GA3	T5	T13	R6	1	0	0	0	0	0	0	0	0	0
Puren	-	1 GA3	T5	T13	R6	2	0	0	0	0	0	0	0	0	0
Puren	-	1 GA3	T5	T13	R6	3	0	0	0	0	0	0	0	0	0
Puren	-	1 GA3	T5	T13	R6	4	0	0	0	0	0	0	0	0	0
						Promedio	0	0	0	0	0	0	0	0	0
Puren	-	1 GA3	T5	T13	R7	1	1	0.0314	0.6	7	0	1	0	0	2
Puren	-	1 GA3	T5	T13	R7	2	1	0.0307	0.6	9	0	0	0	0	2
Puren	-	1 GA3	T5	T13	R7	3	1	0.0567	0.4	7	0	0	0	0	1
Puren	-	1 GA3	T5	T13	R7	4	1	0.2335	0.7	7	5	2	0	0	3
						Promedio	1	0.088075	0.575	7.5	1.25	0.75	0	0	2
Puren	-	1 GA3	T5	T13	R8	1	1	0.2889	0.4	9	3	5	0	0	1
Puren	-	1 GA3	T5	T13	R8	2	1	0.021	0.5	9	20	0	0	0	2
Puren	-	1 GA3	T5	T13	R8	3	1	0.106	1.2	8	0	3	0	0	1
Puren	-	1 GA3	T5	T13	R8	4	1	0.0561	0.8	9	0	2	0	0	1
						Promedio	1	0.118	0.725	8.75	5.75	2.5	0	0	1.25
Puren	-	-	T6	T14	R1	1	1	0.1946	0.5	8	1	6	0	0	1
Puren	-	-	T6	T14	R1	2	1	0.1002	0.6	10	0	4	0	0	1
Puren	-	-	T6	T14	R1	3	1	0.2944	0.2	16	5	10	0	0	1
Puren	-	-	T6	T14	R1	4	1	0.1631	0.3	12	3	0	0	0	1
						Promedio	1	0.188075	0.4	11.5	2.25	5	0	0	1
Puren	-	-	T6	T14	R2	1	1	0.2329	0.7	9	2	8	0	0	2
Puren	-	-	T6	T14	R2	2	1	0.3734	0.4	13	0	7	0	0	1
Puren	-	-	T6	T14	R2	3	1	0.3985	0.2	17	6	2	0	0	2
Puren	-	-	T6	T14	R2	4	1	0.3348	0.7	11	0	5	0	0	2
						Promedio	1	0.3349	0.5	12.5	2	5.5	0	0	1.75
Puren	-	-	T6	T14	R3	1	1	0.5457	0.1	13	9	0	0	0	0
Puren	-	-	T6	T14	R3	2	1	0.2438	0.3	17	4	5	0	0	1
Puren	-	-	T6	T14	R3	3	1	0.5436	0.3	19	9	4	0	0	0
Puren	-	-	T6	T14	R3	4	1	0.3096	0.2	15	9	6	0	0	1
						Promedio	1	0.410675	0.225	16	7.75	3.75	0	0	0.5
Puren	-	-	T6	T14	R4	1	1	0.2836	0.3	9	0	5	0	0	1
Puren	-	-	T6	T14	R4	2	1	0.2809	0.3	9	0	3	0	0	1
Puren	-	-	T6	T14	R4	3	1	0.0489	0.3	9	0	6	0	0	0
Puren	-	-	T6	T14	R4	4	1	0.0667	0.2	0	0	0	0	0	0
						Promedio	1	0.170025	0.275	6.75	0	3.5	0	0	0.5
Puren	-	-	T6	T14	R5	1	1	0.4126	0.5	10	7	5	0	0	1
Puren	-	-	T6	T14	R5	2	1	0.0583	0.5	9	0	3	0	0	0
Puren	-	-	T6	T14	R5	3	1	0.0725	0.6	8	0	3	0	0	0
Puren	-	-	T6	T14	R5	4	1	0.0863	0.5	9	1	3	0	0	1
						Promedio	1	0.157425	0.525	9	2	3.5	0	0	0.5
Puren	-	-	T6	T14	R6	1	1	0.0536	0.3	8	0	3	0	0	0
Puren	-	-	T6	T14	R6	2	1	0.0587	1	7	0	3	0	0	0
Puren	-	-	T6	T14	R6	3	1	0.113	0.5	8	3	5	0	0	0
Puren	-	-	T6	T14	R6	4	1	0.0645	0.7	9	1	2	0	0	1
						Promedio	1	0.07245	0.625	8	1	3.25	0	0	0.25
Puren	-	-	T6	T14	R7	1	1	1.9731	0.2	19	12	6	0	0	1
Puren	-	-	T6	T14	R7	2	1	0.3982	0.6	17	4	5	0	0	0
Puren	-	-	T6	T14	R7	3	1	0.0961	0.5	10	0	7	0	0	1
Puren	-	-	T6	T14	R7	4	1	0.1217	0.4	4	1	5	0	0	2
						Promedio	1	0.647275	0.425	12.5	4.25	5.75	0	0	1
Puren	-	-	T6	T14	R8	1	1	0.1724	0.2	8	3	2	0	0	1
Puren	-	-	T6	T14	R8	2	1	0.1083	0.5	9	4	6	0	0	0
Puren	-	-	T6	T14	R8	3	1	0.0816	0.3	8	2	3	0	0	1
Puren	-	-	T6	T14	R8	4	1	0.0921	0.5	6	1	5	0	0	2
						Promedio	1	0.1136	0.375	7.75	2.5	4	0	0	1
Contulmo	0.5 TDZ	1 GA3	T1	T9	R1	1	0	0	0	0	0	0	0	0	0
Contulmo	0.5 TDZ	1 GA3	T1	T9	R1	2	0	0	0	0	0	0	0	0	0
Contulmo	0.5 TDZ	1 GA3	T1	T9	R1	3	1	0.3916	0.4	7	1	0	0	0	1
Contulmo	0.5 TDZ	1 GA3	T1	T9	R1	4	1	0.3391	0.4	8	1	0	0	0	0
						Promedio	0.5	0.182675	0.2	3.75	0.5	0	0	0	0.25
Contulmo	0.5 TDZ	1 GA3	T1	T9	R2	1	1	0.6379	0.6	5	1	0	0	0	0
Contulmo	0.5 TDZ	1 GA3	T1	T9	R2	2	1	0.2322	0.4	7	2	0	0	0	1
Contulmo	0.5 TDZ	1 GA3	T1	T9	R2	3	1	0.2329	0.8	8	1	0	0	0	0
Contulmo	0.5 TDZ	1 GA3	T1	T9	R2	4	1	0.6738	0.5	6	0	0	0	0	1
						Promedio	1	0.4442	0.575	6.5	1	0	0	0	0.5
Contulmo	0.5 TDZ	1 GA3	T1	T9	R3	1	1	0.9301	0.4	7	1	0	0	0	2
Contulmo	0.5 TDZ	1 GA3	T1	T9	R3	2	1	0.7732	0.5	11	0	0	0	0	0
Contulmo	0.5 TDZ	1 GA3	T1	T9	R3	3	1	0.7904	0.6	9	1	0	0	0	1
Contulmo	0.5 TDZ	1 GA3	T1	T9	R3	4	0	0	0	0	0	0	0	0	0
						Promedio	0.75	0.623425	0.375	6.75	0.5	0	0	0	0.75
Contulmo	0.5 TDZ	1 GA3	T1	T9	R4	1	1	0.1219	0.4	5	3	0	0	0	1
Contulmo	0.5 TDZ	1 GA3	T1	T9	R4	2	1	0.1826	0.3	5	2	0	0	0	1
Contulmo	0.5 TDZ	1 GA3	T1	T9	R4	3	1	0.843	0.3	5	1	0	0	0	0
Contulmo	0.5 TDZ	1 GA3	T1	T9	R4	4	0	0	0	0	0	0	0	0	0
						Promedio	0.75	0.286875	0.25	3.75	1.5	0	0	0	0.5
Contulmo	0.5 TDZ	1 GA3	T1	T9	R5	1	0	0	0	0	0	0	0	0	0
Contulmo	0.5 TDZ	1 GA3	T1	T9	R5	2	1	0.6302	0.7	4	1	0	0	0	1
Contulmo	0.5 TDZ	1 GA3	T1	T9	R5	3	1	0.8128	0.4	1	0	0	0	0	0
Contulmo	0.5 TDZ	1 GA3	T1	T9	R5	4	1	0.9023	0.6	1	3	0	0	0	0
						Promedio	0.75	0.586325	0.425	1.5	1	0	0	0	0.25
Contulmo	0.5 TDZ	1 GA3	T1	T9	R6	1	1	0.7061	0.6	4	1	0	0	0	0
Contulmo	0.5 TDZ	1 GA3	T1	T9	R6	2	1	0.4157	0.1	9	0	0	0	0	0
Contulmo	0.5 TDZ	1 GA3	T1	T9	R6	3	1	0.9258	0.5	4	1	0	0	0	0
Contulmo	0.5 TDZ	1 GA3	T1	T9	R6	4	1	0.7302	0.5	8	1	0	0	0	1
						Promedio	1	0.69445	0.425	6.25	0.75	0	0	0	0.25
Contulmo	0.5 TDZ	1 GA3	T1	T9	R7	1	1	0.8321	0.3	7	2	0	0	0	0
Contulmo	0.5 TDZ	1 GA3	T1	T9	R7	2	1	0.461	0.5	6	1	0	0	0	0
Contulmo	0.5 TDZ	1 GA3	T1	T9	R7	3	1	0.5593	0.5	8	0	0	0	0	0
Contulmo	0.5 TDZ	1 GA3	T1	T9	R7	4	0	0	0.8	6	0	0	0	0	0
						Promedio	0.75	0.4631	0.525	6.75	0.75	0	0	0	0
Contulmo	0.5 TDZ	1 GA3	T1	T9	R8	1	0	0	0.5	5	0	0	0	0	0
Contulmo	0.5 TDZ	1 GA3	T1	T9	R8	2	0	0	x	x	x	x	x	x	0
Contulmo	0.5 TDZ	1 GA3	T1	T9	R8	3	0	0	0.4	6	1	1	0	0	0
Contulmo	0.5 TDZ	1 GA3	T1	T9	R8	4	0	0	0.4	5	0	0	0	0	0
						Promedio	0	0	0.433333	5.33333	0.333333	0.333333	0	0	0
Contulmo	0.5 TDZ	-	T2	T10	R1	1	1	0.7903	0.1	2	0	0	0	0	0
Contulmo	0.5 TDZ	-	T2	T10	R1	2	1	0.5241	0.5	7	0	0	0	0	0
Contulmo	0.5 TDZ	-	T2	T10	R1	3	1	0.8147	0.4	7	0	3	0	0	0
Contulmo	0.5 TDZ	-	T2	T10	R1	4	1	0.951	0.7	7	1	3	0	0	0
						Promedio	1	0.770025	0.425	5.75	0.25	1.5	0	0	0
Contulmo	0.5 TDZ	-	T2	T10	R2	1	1	0.2436	0.8	5	0	0	0	0	0
Contulmo	0.5 TDZ	-	T2	T10	R2	2	1	0.642	0.7	5	1	0	0	0	0
Contulmo	0.5 TDZ	-	T2	T10	R2	3	1	0.2229	1.1	6	0	0	0	0	0
Contulmo	0.5 TDZ	-	T2	T10	R2	4	1	0.5301	0.8	6	0	2	0	0	0
						Promedio	1	0.40965	0.85	5.5	0.25	0.5	0	0	0
Contulmo	0.5 TDZ	-	T2	T10	R3	1	0	0	0	0	0	0	0	0	1
Contulmo	0.5 TDZ	-	T2	T10	R3	2	0	0	0	0	0	0	0	x	0
Contulmo	0.5 TDZ	-	T2	T10	R3	3	0	0	0	0	0	0	0	0	0
Contulmo	0.5 TDZ	-	T2	T10	R3	4	1	0.8329	1	8	1	6	0	0	1
						Promedio	0.25	0.208225	0.25	2	0.25	1.5	0	0	0.5
Contulmo	0.5 TDZ	-	T2	T10	R4	1	1	0.5022	0.5	3	0	0	0	0	0
Contulmo	0.5 TDZ	-	T2	T10	R4	2	1	0.4213	1.2	5	0	2	0	0	0
Contulmo	0.5 TDZ	-	T2	T10	R4	3	1	0.5234	0.7	6	0	1	0	0	0
Contulmo	0.5 TDZ	-	T2	T10	R4	4	1	0.1422	0.3	4	0	1	0	0	0
						Promedio	1	0.397275	0.675	4.5	0	1	0	0	0
Contulmo	0.5 TDZ	-	T2	T10	R5	1	1	0.5344	0.3	5	0	0	0	0	1
Contulmo	0.5 TDZ	-	T2	T10	R5	2	1	0.4936	0.5	5	0	0	0	0	1
Contulmo	0.5 TDZ	-	T2	T10	R5	3	1	0.8822	0.7	8	0	0	0	0	0
Contulmo	0.5 TDZ	-	T2	T10	R5	4	1	0.1329	0.6	4	0	0	0	0	1
						Promedio	1	0.510775	0.525	5.5	0	0	0	0	0.75
Contulmo	0.5 TDZ	-	T2	T10	R6	1	1	0.2934	0.5	7	0	4	0	0	1
Contulmo	0.5 TDZ	-	T2	T10	R6	2	1	0.1925	0.4	6	0	3	0	0	0
Contulmo	0.5 TDZ	-	T2	T10	R6	3	1	0.3926	0.6	7	0	4	0	0	0
Contulmo	0.5 TDZ	-	T2	T10	R6	4	1	0.1772	0.7	7	1	2	0	0	1
						Promedio	1	0.263925	0.55	6.75	0.25	3.25	0	0	0.5
Contulmo	0.5 TDZ	-	T2	T10	R7	1	1	0.3372	0.5	4	0	0	0	0	1
Contulmo	0.5 TDZ	-	T2	T10	R7	2	1	0.6453	0.8	10	0	0	0	0	0
Contulmo	0.5 TDZ	-	T2	T10	R7	3	0	0	0	0	0	0	0	0	0
Contulmo	0.5 TDZ	-	T2	T10	R7	4	0	0	0	0	0	0	0	0	0
						Promedio	0.5	0.245625	0.325	3.5	0	0	0	0	0.25
Contulmo	0.5 TDZ	-	T2	T10	R8	1	0	0	0	0	0	0	0	0	0
Contulmo	0.5 TDZ	-	T2	T10	R8	2	0	0	0	0	0	0	0	0	0
Contulmo	0.5 TDZ	-	T2	T10	R8	3	0	0	0	0	0	0	0	0	0
Contulmo	0.5 TDZ	-	T2	T10	R8	4	0	0	0	0	0	0	0	0	0
						Promedio	0	0	0	0	0	0	0	0	0
Contulmo	0.5 BAP	1 GA3	T3	T11	R1	1	1	0.2946	0.7	6	1	0	0	0	1
Contulmo	0.5 BAP	1 GA3	T3	T11	R1	2	1	0.6602	0.4	5	0	0	0	0	0
Contulmo	0.5 BAP	1 GA3	T3	T11	R1	3	1	0.493	0.8	5	0	1	0	0	1
Contulmo	0.5 BAP	1 GA3	T3	T11	R1	4	1	0.3162	0.9	10	1	5	0	0	1
						Promedio	1	0.441	0.7	6.5	0.5	1.5	0	0	0.75
Contulmo	0.5 BAP	1 GA3	T3	T11	R2	1	1	0.7312	0.8	8	0	2	0	0	1
Contulmo	0.5 BAP	1 GA3	T3	T11	R2	2	1	0.415	0.7	7	1	5	0	0	0
Contulmo	0.5 BAP	1 GA3	T3	T11	R2	3	1	0.3926	0.8	7	0	0	0	0	0
Contulmo	0.5 BAP	1 GA3	T3	T11	R2	4	1	0.6029	0.3	5	1	2	0	0	0
						Promedio	1	0.535425	0.65	6.75	0.5	2.25	0	0	0.25
Contulmo	0.5 BAP	1 GA3	T3	T11	R3	1	0	0	0	0	0	0	0	0	0
Contulmo	0.5 BAP	1 GA3	T3	T11	R3	2	0	0	0	0	0	0	0	0	0
Contulmo	0.5 BAP	1 GA3	T3	T11	R3	3	0	0	0	0	0	0	0	0	0
Contulmo	0.5 BAP	1 GA3	T3	T11	R3	4	1	0.7244	0.8	7	0	0	0	0	0
						Promedio	0.25	0.1811	0.2	1.75	0	0	0	0	0
Contulmo	0.5 BAP	1 GA3	T3	T11	R4	1	1	0.3921	1.1	4	1	0	0	0	0
Contulmo	0.5 BAP	1 GA3	T3	T11	R4	2	1	0.1932	0.7	8	1	0	0	0	1
Contulmo	0.5 BAP	1 GA3	T3	T11	R4	3	1	0.529	0.9	8	1	0	0	0	1
Contulmo	0.5 BAP	1 GA3	T3	T11	R4	4	1	0.1283	0.5	9	0	0	0	0	0
						Promedio	1	0.31065	0.8	7.25	0.75	0	0	0	0.5
Contulmo	0.5 BAP	1 GA3	T3	T11	R5	1	1	0.1085	0.7	10	1	0	0	0	1
Contulmo	0.5 BAP	1 GA3	T3	T11	R5	2	1	0.3293	0.8	6	0	1	0	0	0
Contulmo	0.5 BAP	1 GA3	T3	T11	R5	3	1	0.4281	0.5	5	0	0	0	0	0
Contulmo	0.5 BAP	1 GA3	T3	T11	R5	4	1	0.3816	0.3	3	0	0	0	0	1
						Promedio	1	0.311875	0.575	6	0.25	0.25	0	0	0.5
Contulmo	0.5 BAP	1 GA3	T3	T11	R6	1	0	0	0	0	0	0	0	0	0
Contulmo	0.5 BAP	1 GA3	T3	T11	R6	2	0	0	0	0	0	0	0	0	0
Contulmo	0.5 BAP	1 GA3	T3	T11	R6	3	0	0	0	0	0	0	0	0	0
Contulmo	0.5 BAP	1 GA3	T3	T11	R6	4	0	0	0	0	0	0	0	0	1
						Promedio	0	0	0	0	0	0	0	0	0.25
Contulmo	0.5 BAP	1 GA3	T3	T11	R7	1	1	0.0383	0.5	10	1	0	0	0	1
Contulmo	0.5 BAP	1 GA3	T3	T11	R7	2	1	0.1762	0.7	6	1	0	0	0	1
Contulmo	0.5 BAP	1 GA3	T3	T11	R7	3	1	0.3828	0.7	9	0	0	0	0	0
Contulmo	0.5 BAP	1 GA3	T3	T11	R7	4	1	0.2702	0.4	12	0	0	0	0	0
						Promedio	1	0.216875	0.575	9.25	0.5	0	0	0	0.5
Contulmo	0.5 BAP	1 GA3	T3	T11	R8	1	0	0	0	0	0	0	0	0	0
Contulmo	0.5 BAP	1 GA3	T3	T11	R8	2	0	0	0	0	0	0	0	0	0
Contulmo	0.5 BAP	1 GA3	T3	T11	R8	3	1	0.0076	0.4	8	0	3	0	0	0
Contulmo	0.5 BAP	1 GA3	T3	T11	R8	4	1	0.0447	0.5	9	1	0	0	0	1
						Promedio	0.5	0.013075	0.225	4.25	0.25	0.75	0	0	0.25
Contulmo	0.5 BAP	-	T4	T12	R1	1	1	0.7526	1.5	15	4	4	0	0	1
Contulmo	0.5 BAP	-	T4	T12	R1	2	1	1.143	0.5	9	4	2	0	0	0
Contulmo	0.5 BAP	-	T4	T12	R1	3	1	0.3412	0.6	7	3	0	0	0	0
Contulmo	0.5 BAP	-	T4	T12	R1	4	1	0.6122	0.7	13	4	2	0	0	0
						Promedio	1	0.71225	0.825	11	3.75	2	0	0	0.25
Contulmo	0.5 BAP	-	T4	T12	R2	1	0	0	0	0	0	0	0	0	0
Contulmo	0.5 BAP	-	T4	T12	R2	2	0	0	0	0	0	0	0	0	0
Contulmo	0.5 BAP	-	T4	T12	R2	3	0	0	0	0	0	0	0	0	0
Contulmo	0.5 BAP	-	T4	T12	R2	4	0	0	0	0	0	0	0	0	0
						Promedio	0	0	0	0	0	0	0	0	0
Contulmo	0.5 BAP	-	T4	T12	R3	1	1	0.627	0.5	11	2	4	0	0	1
Contulmo	0.5 BAP	-	T4	T12	R3	2	1	0.8046	1	9	6	2	0	0	1
Contulmo	0.5 BAP	-	T4	T12	R3	3	1	2.0911	0.5	9	8	1	0	0	0
Contulmo	0.5 BAP	-	T4	T12	R3	4	1	0.8944	0.5	14	17	4	0	0	0
						Promedio	1	1.10427	0.625	10.75	8.25	2.75	0	0	0.5
Contulmo	0.5 BAP	-	T4	T12	R4	1	1	0.4465	0.5	9	7	2	0	0	0
Contulmo	0.5 BAP	-	T4	T12	R4	2	1	0.9788	0.3	7	5	4	0	0	0
Contulmo	0.5 BAP	-	T4	T12	R4	3	1	0.7475	0.3	8	4	3	0	0	0
Contulmo	0.5 BAP	-	T4	T12	R4	4	1	0.3728	0.6	8	5	2	0	0	0
						Promedio	1	0.6364	0.425	8	5.25	2.75	0	0	0
Contulmo	0.5 BAP	-	T4	T12	R5	1	1	0.4073	0.5	4	5	1	0	0	1
Contulmo	0.5 BAP	-	T4	T12	R5	2	1	0.0938	0.3	10	6	2	0	0	0
Contulmo	0.5 BAP	-	T4	T12	R5	3	1	0.338	0.2	7	0	1	0	0	0
Contulmo	0.5 BAP	-	T4	T12	R5	4	1	0.3329	0.3	6	6	0	0	0	0
						Promedio	1	0.293	0.325	6.75	4.25	1	0	0	0.25
Contulmo	0.5 BAP	-	T4	T12	R6	1	1	0.33	0.3	7	4	1	0	0	0
Contulmo	0.5 BAP	-	T4	T12	R6	2	1	0.301	0.5	6	5	0	0	0	0
Contulmo	0.5 BAP	-	T4	T12	R6	3	1	0.5144	0.7	8	5	0	0	0	0
Contulmo	0.5 BAP	-	T4	T12	R6	4	1	0.1736	0.5	6	1	1	0	0	0
						Promedio	1	0.32975	0.5	6.75	3.75	0.5	0	0	0
Contulmo	0.5 BAP	-	T4	T12	R7	1	1	0.3288	0.3	8	5	0	0	0	0
Contulmo	0.5 BAP	-	T4	T12	R7	2	1	0.5032	0.5	6	3	3	0	0	0
Contulmo	0.5 BAP	-	T4	T12	R7	3	1	0.3921	0.6	7	4	4	0	0	0
Contulmo	0.5 BAP	-	T4	T12	R7	4	1	0.6302	0.5	6	5	4	0	0	0
						Promedio	1	0.463575	0.475	6.75	4.25	2.75	0	0	0
Contulmo	0.5 BAP	-	T4	T12	R8	1	0	0	0	0	0	0	0	0	0
Contulmo	0.5 BAP	-	T4	T12	R8	2	0	0	0	0	0	0	0	0	0
Contulmo	0.5 BAP	-	T4	T12	R8	3	0	0	0	0	0	0	0	0	0
Contulmo	0.5 BAP	-	T4	T12	R8	4	0	0	0	0	0	0	0	0	0
						Promedio	0	0	0	0	0	0	0	0	0
Contulmo	-	1 GA3	T5	T13	R1	1	1	0.0793	0.6	7	1	0	0	0	0
Contulmo	-	1 GA3	T5	T6	R1	2	1	0.2831	0.7	5	0	1	0	0	0
Contulmo	-	1 GA3	T5	T6	R1	3	1	0.3109	0.6	9	0	0	0	0	0
Contulmo	-	1 GA3	T5	T13	R1	4	1	0.0927	0.7	6	1	4	0	0	0
						Promedio	1	0.1915	0.65	6.75	0.5	1.25	0	0	0
Contulmo	-	1 GA3	T5	T13	R2	1	0	0	0	0	0	0	0	0	0
Contulmo	-	1 GA3	T5	T13	R2	2	0	0	0	0	0	0	0	0	0
Contulmo	-	1 GA3	T5	T13	R2	3	0	0	0	0	0	0	0	0	0
Contulmo	-	1 GA3	T5	T13	R2	4	0	0	0	0	0	0	0	0	0
						Promedio	0	0	0	0	0	0	0	0	0
Contulmo	-	1 GA3	T5	T13	R3	1	1	0.3702	0.9	8	0	4	0	0	0
Contulmo	-	1 GA3	T5	T13	R3	2	1	0.1294	0.4	9	1	2	0	0	0
Contulmo	-	1 GA3	T5	T13	R3	3	1	0.3637	0.5	12	2	5	0	0	0
Contulmo	-	1 GA3	T5	T13	R3	4	1	0.2952	0.5	9	2	3	0	0	0
						Promedio	1	0.289625	0.575	9.5	1.25	3.5	0	0	0
Contulmo	-	1 GA3	T5	T13	R4	1	0	0	0	0	0	0	0	0	0
Contulmo	-	1 GA3	T5	T13	R4	2	0	0	0	0	0	0	0	0	0
Contulmo	-	1 GA3	T5	T13	R4	3	0	0	0	0	0	0	0	0	0
Contulmo	-	1 GA3	T5	T13	R4	4	0	0	0	0	0	0	0	0	0
						Promedio	0	0	0	0	0	0	0	0	0
Contulmo	-	1 GA3	T5	T13	R5	1	1	0.2349	0.8	6	1	0	0	0	0
Contulmo	-	1 GA3	T5	T13	R5	2	1	0.1689	0.8	8	1	4	0	0	0
Contulmo	-	1 GA3	T5	T13	R5	3	1	0.133	0.6	9	0	2	0	0	0
Contulmo	-	1 GA3	T5	T13	R5	4	1	0.0196	0.3	9	0	3	0	0	0
						Promedio	1	0.1391	0.625	8	0.5	2.25	0	0	0
Contulmo	-	1 GA3	T5	T13	R6	1	1	0.1523	0.5	2	0	4	0	0	0
Contulmo	-	1 GA3	T5	T13	R6	2	1	0.1034	0.6	7	0	4	0	0	0
Contulmo	-	1 GA3	T5	T13	R6	3	1	0.0988	0.6	6	0	1	0	0	0
Contulmo	-	1 GA3	T5	T13	R6	4	1	0.0705	0.7	9	0	3	0	0	0
						Promedio	1	0.10625	0.6	6	0	3	0	0	0
Contulmo	-	1 GA3	T5	T13	R7	1	1	0.242	0.7	26	1	5	0	0	0
Contulmo	-	1 GA3	T5	T13	R7	2	1	0.0693	0.5	6	0	1	0	0	0
Contulmo	-	1 GA3	T5	T13	R7	3	1	0.205	0.8	8	0	5	0	0	0
Contulmo	-	1 GA3	T5	T13	R7	4	1	0.2904	0.7	16	1	5	0	0	0
						Promedio	1	0.201675	0.675	14	0.5	4	0	0	0
Contulmo	-	1 GA3	T5	T13	R8	1	1	0.5148	1.8	29	3	9	0	0	0
Contulmo	-	1 GA3	T5	T13	R8	2	1	0.2331	0.8	7	1	4	0	0	0
Contulmo	-	1 GA3	T5	T13	R8	3	1	0.0501	0.3	6	0	3	0	0	0
Contulmo	-	1 GA3	T5	T13	R8	4	1	0.0539	0.4	7	0	3	0	0	0
						Promedio	1	0.212975	0.825	12.25	1	4.75	0	0	0
Contulmo	-	-	T6	T14	R1	1	1	0.2962	0.6	11	2	1	0	0	0
Contulmo	-	-	T6	T14	R1	2	1	0.3439	0.8	7	3	3	0	0	1
Contulmo	-	-	T6	T14	R1	3	1	0.1548	0.4	8	0	2	0	0	1
Contulmo	-	-	T6	T14	R1	4	1	0.3719	0.6	8	0	4	0	0	0
						Promedio	1	0.2917	0.6	8.5	1.25	2.5	0	0	0.5
Contulmo	-	-	T6	T14	R2	1	1	0.3831	0.7	8	3	4	0	0	1
Contulmo	-	-	T6	T14	R2	2	1	0.3673	1	11	4	3	0	0	0
Contulmo	-	-	T6	T14	R2	3	1	0.6524	0.4	15	4	4	0	0	1
Contulmo	-	-	T6	T14	R2	4	0	0	0	0	0	0	0	0	0
						Promedio	0.75	0.3507	0.525	8.5	2.75	2.75	0	0	0.5
Contulmo	-	-	T6	T14	R3	1	1	0.9039	0.5	10	4	5	0	0	1
Contulmo	-	-	T6	T14	R3	2	1	1.4323	0.3	15	3	5	0	0	1
Contulmo	-	-	T6	T14	R3	3	1	1.2707	0.5	15	3	6	0	0	1
Contulmo	-	-	T6	T14	R3	4	1	0.6771	0.3	11	3	3	0	0	1
						Promedio	1	1.071	0.4	12.75	3.25	4.75	0	0	1
Contulmo	-	-	T6	T14	R4	1	1	0.6129	1	9	4	7	0	0	1
Contulmo	-	-	T6	T14	R4	2	1	0.9617	0.8	9	3	8	0	0	1
Contulmo	-	-	T6	T14	R4	3	1	0.111	1	7	4	4	0	0	1
Contulmo	-	-	T6	T14	R4	4	0	0	0	0	0	0	0	0	1
						Promedio	0.75	0.4214	0.7	6.25	2.75	4.75	0	0	1
Contulmo	-	-	T6	T14	R5	1	1	0.9402	0.5	9	7	4	0	0	1
Contulmo	-	-	T6	T14	R5	2	1	0.1723	0.8	9	1	3	0	0	1
Contulmo	-	-	T6	T14	R5	3	1	0.492	0.6	9	2	6	0	0	1
Contulmo	-	-	T6	T14	R5	4	1	0.8962	0.9	9	2	3	0	0	1
						Promedio	1	0.625175	0.7	9	3	4	0	0	1
Contulmo	-	-	T6	T14	R6	1	1	0.4392	0.5	7	1	3	0	0	0
Contulmo	-	-	T6	T14	R6	2	1	0.7145	0.7	7	2	4	0	0	0
Contulmo	-	-	T6	T14	R6	3	1	0.2674	0.8	7	0	4	0	0	0
Contulmo	-	-	T6	T14	R6	4	1	0.414	0.7	9	4	6	0	0	1
						Promedio	1	0.458775	0.675	7.5	1.75	4.25	0	0	0.25
Contulmo	-	-	T6	T14	R7	1	1	0.3012	1	9	2	5	0	0	1
Contulmo	-	-	T6	T14	R7	2	1	0.2572	0.7	9	0	5	0	0	0
Contulmo	-	-	T6	T14	R7	3	1	0.6117	0.6	8	6	2	0	0	1
Contulmo	-	-	T6	T14	R7	4	1	0.2341	0.6	9	3	7	0	0	1
						Promedio	1	0.35105	0.725	8.75	2.75	4.75	0	0	0.75
Contulmo	-	-	T6	T14	R8	1	1	0.2586	0.5	10	0	3	0	0	0
Contulmo	-	-	T6	T14	R8	2	1	0.5247	0.7	10	1	5	0	0	0
Contulmo	-	-	T6	T14	R8	3	1	0.8159	0.4	10	4	7	0	0	1
Contulmo	-	-	T6	T14	R8	4	1	0.1856	0.8	7	0	4	0	0	0
						Promedio	1	0.4462	0.6	9.25	1.25	4.75	0	0	0.25

## Sheet: Aux-Gib
	Auxinas	Giberelinas	Ensayo	Planilla
	0.3 IBA	1 GA3	T1	T3
	0.3 IBA	-	T2	T4
	0.3 ANA	1 GA3	T3	T7
	0.3 ANA	-	T4	T8
	-	1 GA3	T5	T13
	-	-	T6	T14
Accesión	Auxinas	Giberelina	Tratamiento	Tratamiento	Repetición	Nº Planta	Supervivencia	Peso fresco	Altura planta	Número de hojas	Número de brotes	Número de raices	Presencia de callo	Diametro callo	O0idación		Accesión	Auxina	Giberelina	Tratamiento	Tratamiento	Repetición	Supervivencia	Peso fresco	Altura planta	Número de hojas	Número de brotes	Número de raices	Presencia de callo	Diametro callo	O0idación
Puren	0.3 IBA	1 GA3	T1	T3	R1	1	1	0.1596	0.1	8	3	1	0	0	0		Puren	0.3 IBA	1 GA3	T1	T3	R1	0.75	0.32475	0.15	6.25	3.5	1.5	0	0	0
Puren	0.3 IBA	1 GA3	T1	T3	R1	2	1	0.0943	0.3	8	0	4	0	0	0		Puren	0.3 IBA	1 GA3	T1	T3	R2	1	0.321075	0.45	10	1.5	3.75	0	0	0
Puren	0.3 IBA	1 GA3	T1	T3	R1	3	1	1.0451	0.2	9	11	1	0	0	0		Puren	0.3 IBA	1 GA3	T1	T3	R3	0.75	0.27645	0.45	8	1.5	2.75	0	0	0
Puren	0.3 IBA	1 GA3	T1	T3	R1	4	0	0	0	0	0	0	0	0	0		Puren	0.3 IBA	1 GA3	T1	T3	R4	0	0	0	0	0	0	0	0	0
						Promedio	0.75	0.32475	0.15	6.25	3.5	1.5	0	0	0		Puren	0.3 IBA	1 GA3	T1	T3	R5	1	0.38225	1	10	2	5.25	0	0	0
Puren	0.3 IBA	1 GA3	T1	T3	R2	1	1	0.3578	0.3	9	1	4	0	0	0		Puren	0.3 IBA	1 GA3	T1	T3	R6	1	0.2145	0.625	10.25	2.75	3.5	0	0	0
Puren	0.3 IBA	1 GA3	T1	T3	R2	2	1	0.2085	0.5	8	4	2	0	0	0		Puren	0.3 IBA	1 GA3	T1	T3	R7	1	0.1464	0.475	11.25	0	5.25	0	0	0
Puren	0.3 IBA	1 GA3	T1	T3	R2	3	1	0.5314	0.5	10	1	5	0	0	0		Puren	0.3 IBA	1 GA3	T1	T3	R8	0.5	0.923575	0.45	4.75	7.75	3.5	0	0	0
Puren	0.3 IBA	1 GA3	T1	T3	R2	4	1	0.1866	0.5	13	0	4	0	0	0		Puren	0.3 IBA	-	T2	T4	R1	1	0.2394	0.5	7	5.75	4.75	0	0	0.75
						Promedio	1	0.321075	0.45	10	1.5	3.75	0	0	0		Puren	0.3 IBA	-	T2	T4	R2	1	0.266225	0.4	7	6.5	4.75	0	0	1
Puren	0.3 IBA	1 GA3	T1	T3	R3	1	1	0.1085	0.3	9	0	3	0	0	0		Puren	0.3 IBA	-	T2	T4	R3	0	0	0	0	0	0	0	0	0
Puren	0.3 IBA	1 GA3	T1	T3	R3	2	1	0.7222	0.5	10	5	4	0	0	0		Puren	0.3 IBA	-	T2	T4	R4	1	0.162075	0.425	5.5	2.5	3.5	0	0	0.75
Puren	0.3 IBA	1 GA3	T1	T3	R3	3	1	0.2751	1	13	1	4	0	0	0		Puren	0.3 IBA	-	T2	T4	R5	1	0.2313	0.4	6	2.25	0.75	0	0	0.75
Puren	0.3 IBA	1 GA3	T1	T3	R3	4	0	0	0	0	0	0	0	0	0		Puren	0.3 IBA	-	T2	T4	R6	0.5	0.071625	0.125	2.25	1.5	1	0	0	0.5
						Promedio	0.75	0.27645	0.45	8	1.5	2.75	0	0	0		Puren	0.3 IBA	-	T2	T4	R7	0.75	0.204225	0.275	3.5	2.5	0.25	0	0	0.5
Puren	0.3 IBA	1 GA3	T1	T3	R4	1	0	0	0	0	0	0	0	0	0		Puren	0.3 IBA	-	T2	T4	R8	0.75	0.1804	0.325	4	0.25	1.25	0	0	0.25
Puren	0.3 IBA	1 GA3	T1	T3	R4	2	0	0	0	0	0	0	0	0	0		Puren	0.3 ANA	1 GA3	T3	T7	R1	1	0.6586	0.525	9.5	5.75	1.5	0	0	0.25
Puren	0.3 IBA	1 GA3	T1	T3	R4	3	0	0	0	0	0	0	0	0	0		Puren	0.3 ANA	1 GA3	T3	T7	R2	0	0	0	0	0	0	0	0	0
Puren	0.3 IBA	1 GA3	T1	T3	R4	4	0	0	0	0	0	0	0	0	0		Puren	0.3 ANA	1 GA3	T3	T7	R3	1	1.00975	0.5	11	8.5	4.75	0	0	0.75
						Promedio	0	0	0	0	0	0	0	0	0		Puren	0.3 ANA	1 GA3	T3	T7	R4	1	0.721975	0.5	7	4.75	3.75	0	0	0.25
Puren	0.3 IBA	1 GA3	T1	T3	R5	1	1	0.4192	0.7	7	3	6	0	0	0		Puren	0.3 ANA	1 GA3	T3	T7	R5	1	0.980575	0.475	9.5	4.75	4.5	0	0	1
Puren	0.3 IBA	1 GA3	T1	T3	R5	2	1	0.3572	1.1	10	0	7	0	0	0		Puren	0.3 ANA	1 GA3	T3	T7	R6	0.75	0.54495	0.375	4	1.25	1.25	0	0	0.25
Puren	0.3 IBA	1 GA3	T1	T3	R5	3	1	0.6068	1	14	4	6	0	0	0		Puren	0.3 ANA	1 GA3	T3	T7	R7	1	0.328225	0.45	5.5	2.25	3.25	0	0	0.25
Puren	0.3 IBA	1 GA3	T1	T3	R5	4	1	0.1458	1.2	9	1	2	0	0	0		Puren	0.3 ANA	1 GA3	T3	T7	R8	0	0	0	0	0	0	0	0	0
						Promedio	1	0.38225	1	10	2	5.25	0	0	0		Puren	0.3 ANA	-	T4	T8	R1	1	0.52515	0.6	6.25	6.25	3.75	0	0	1.25
Puren	0.3 IBA	1 GA3	T1	T3	R6	1	1	0.1145	0.3	14	1	2	0	0	0		Puren	0.3 ANA	-	T4	T8	R2	0.5	0.312875	0.35	2.75	2	1.75	0	0	0.5
Puren	0.3 IBA	1 GA3	T1	T3	R6	2	1	0.374	1.2	10	2	5	0	0	0		Puren	0.3 ANA	-	T4	T8	R3	0.75	0.705075	0.25	7	5.5	3.75	0	0	0.25
Puren	0.3 IBA	1 GA3	T1	T3	R6	3	1	0.0875	0.8	7	1	3	0	0	0		Puren	0.3 ANA	-	T4	T8	R4	1	0.598825	0.4	6.25	4.5	3	0	0	0.5
Puren	0.3 IBA	1 GA3	T1	T3	R6	4	1	0.282	0.2	10	7	4	0	0	0		Puren	0.3 ANA	-	T4	T8	R5	1	0.8781	0.375	4.5	1	1	0	0	0.25
						Promedio	1	0.2145	0.625	10.25	2.75	3.5	0	0	0		Puren	0.3 ANA	-	T4	T8	R6	0.25	0.12715	0.15	1.5	0.75	0.75	0	0	0
Puren	0.3 IBA	1 GA3	T1	T3	R7	1	1	0.2065	0.5	12	0	0	0	0	0		Puren	0.3 ANA	-	T4	T8	R7	1	0.4725	0.45	5.25	4	0.75	0	0	0.75
Puren	0.3 IBA	1 GA3	T1	T3	R7	2	1	0.0771	0.5	10	0	5	0	0	0		Puren	0.3 ANA	-	T4	T8	R8	0	0	0	0	0	0	0	0	0
Puren	0.3 IBA	1 GA3	T1	T3	R7	3	1	0.1495	0.3	12	0	6	0	0	0		Puren	-	1 GA3	T5	T13	R1	1	0.057975	0.375	7.5	1.5	2.75	0	0	0.5
Puren	0.3 IBA	1 GA3	T1	T3	R7	4	1	0.1525	0.6	11	0	10	0	0	0		Puren	-	1 GA3	T5	T13	R2	0	0	0	0	0	0	0	0	0
						Promedio	1	0.1464	0.475	11.25	0	5.25	0	0	0		Puren	-	1 GA3	T5	T13	R3	0.75	0.0642	0.475	6.75	0	2.75	0	0	1.5
Puren	0.3 IBA	1 GA3	T1	T3	R8	1	0	0	0	0	0	0	0	0	0		Puren	-	1 GA3	T5	T13	R4	1	0.1168	0.75	7.5	1	2.25	0	0	0.75
Puren	0.3 IBA	1 GA3	T1	T3	R8	2	0	0	0	0	0	0	0	0	0		Puren	-	1 GA3	T5	T13	R5	1	0.051025	0.5	7.25	0.5	1.25	0	0	2
Puren	0.3 IBA	1 GA3	T1	T3	R8	3	1	3.4396	0.6	9	31	4	0	0	0		Puren	-	1 GA3	T5	T13	R6	0	0	0	0	0	0	0	0	0
Puren	0.3 IBA	1 GA3	T1	T3	R8	4	1	0.2547	1.2	10	0	10	0	0	0		Puren	-	1 GA3	T5	T13	R7	1	0.088075	0.575	7.5	1.25	0.75	0	0	2
						Promedio	0.5	0.923575	0.45	4.75	7.75	3.5	0	0	0		Puren	-	1 GA3	T5	T13	R8	1	0.118	0.725	8.75	5.75	2.5	0	0	1.25
Puren	0.3 IBA	-	T2	T4	R1	1	1	0.4021	0.5	9	5	3	0	0	1		Puren	-	-	T6	T14	R1	1	0.188075	0.4	11.5	2.25	5	0	0	1
Puren	0.3 IBA	-	T2	T4	R1	2	1	0.1921	0.5	5	8	3	0	0	1		Puren	-	-	T6	T14	R2	1	0.3349	0.5	12.5	2	5.5	0	0	1.75
Puren	0.3 IBA	-	T2	T4	R1	3	1	0.27	0.3	7	6	8	0	0	0		Puren	-	-	T6	T14	R3	1	0.410675	0.225	16	7.75	3.75	0	0	0.5
Puren	0.3 IBA	-	T2	T4	R1	4	1	0.0934	0.7	7	4	5	0	0	1		Puren	-	-	T6	T14	R4	1	0.170025	0.275	6.75	0	3.5	0	0	0.5
						Promedio	1	0.2394	0.5	7	5.75	4.75	0	0	0.75		Puren	-	-	T6	T14	R5	1	0.157425	0.525	9	2	3.5	0	0	0.5
Puren	0.3 IBA	-	T2	T4	R2	1	1	0.2001	0.3	9	7	5	0	0	1		Puren	-	-	T6	T14	R6	1	0.07245	0.625	8	1	3.25	0	0	0.25
Puren	0.3 IBA	-	T2	T4	R2	2	1	0.1865	0.5	6	6	3	0	0	1		Puren	-	-	T6	T14	R7	1	0.647275	0.425	12.5	4.25	5.75	0	0	1
Puren	0.3 IBA	-	T2	T4	R2	3	1	0.2873	0.5	5	8	5	0	0	0		Puren	-	-	T6	T14	R8	1	0.1136	0.375	7.75	2.5	4	0	0	1
Puren	0.3 IBA	-	T2	T4	R2	4	1	0.391	0.3	8	5	6	0	0	2		Contulmo	0.3 IBA	1 GA3	T1	T3	R1	1	0.2279	0.55	6.75	0.75	4.75	0	0	0
						Promedio	1	0.266225	0.4	7	6.5	4.75	0	0	1		Contulmo	0.3 IBA	1 GA3	T1	T3	R2	1	0.241425	0.7	6.75	0.5	3.5	0	0	0
Puren	0.3 IBA	-	T2	T4	R3	1	0	0	0	0	0	0	0	0	0		Contulmo	0.3 IBA	1 GA3	T1	T3	R3	1	0.188525	0.6	6.75	1	3.25	0	0	0
Puren	0.3 IBA	-	T2	T4	R3	2	0	0	0	0	0	0	0	0	0		Contulmo	0.3 IBA	1 GA3	T1	T3	R4	1	0.21705	0.5	7	0.25	2.75	0	0	0
Puren	0.3 IBA	-	T2	T4	R3	3	0	0	0	0	0	0	0	0	0		Contulmo	0.3 IBA	1 GA3	T1	T3	R5	0.75	0.17425	0.4	5.5	0.5	2	0	0	0
Puren	0.3 IBA	-	T2	T4	R3	4	0	0	0	0	0	0	0	0	0		Contulmo	0.3 IBA	1 GA3	T1	T3	R6	0	0	0	0	0	0	0	0	0
						Promedio	0	0	0	0	0	0	0	0	0		Contulmo	0.3 IBA	1 GA3	T1	T3	R7	0.75	0.148175	0.525	5.75	0.5	1.75	0	0	0
Puren	0.3 IBA	-	T2	T4	R4	1	1	0.129	0.6	5	2	3	0	0	0		Contulmo	0.3 IBA	1 GA3	T1	T3	R8	0.75	0.10595	0.375	4.25	0.75	2.5	0	0	0
Puren	0.3 IBA	-	T2	T4	R4	2	1	0.2271	0.5	6	5	5	0	0	1		Contulmo	0.3 IBA	-	T2	T4	R1	1	0.339375	0.525	5.25	0.25	1.5	0	0	0
Puren	0.3 IBA	-	T2	T4	R4	3	1	0.173	0.3	4	2	3	0	0	1		Contulmo	0.3 IBA	-	T2	T4	R2	0	0	0	0	0	0	0	0	0
Puren	0.3 IBA	-	T2	T4	R4	4	1	0.1192	0.3	7	1	3	0	0	1		Contulmo	0.3 IBA	-	T2	T4	R3	1	0.351375	0.55	5	0.25	2.5	0.5	0.325	1
						Promedio	1	0.162075	0.425	5.5	2.5	3.5	0	0	0.75		Contulmo	0.3 IBA	-	T2	T4	R4	1	0.4192	0.625	6.5	0	4.25	0	0	0.25
Puren	0.3 IBA	-	T2	T4	R5	1	1	0.1721	0.4	5	2	1	0	0	1		Contulmo	0.3 IBA	-	T2	T4	R5	1	0.276625	0.55	5.5	0	4	0	0	0
Puren	0.3 IBA	-	T2	T4	R5	2	1	0.208	0.4	6	2	2	0	0	1		Contulmo	0.3 IBA	-	T2	T4	R6	1	0.28695	0.9	8	0	5	0	0	0.25
Puren	0.3 IBA	-	T2	T4	R5	3	1	0.311	0.3	6	1	0	0	0	1		Contulmo	0.3 IBA	-	T2	T4	R7	0.75	0.656675	0.375	5.25	0.5	6.5	0	0	0
Puren	0.3 IBA	-	T2	T4	R5	4	1	0.2341	0.5	7	4	0	0	0	0		Contulmo	0.3 IBA	-	T2	T4	R8	0	0	0	0	0	0	0	0	0
						Promedio	1	0.2313	0.4	6	2.25	0.75	0	0	0.75		Contulmo	0.3 ANA	1 GA3	T3	T7	R1	1	0.2223	0.4	5.75	0.5	1	0	0	0.25
Puren	0.3 IBA	-	T2	T4	R6	1	1	0.0927	0.2	4	1	2	0	0	1		Contulmo	0.3 ANA	1 GA3	T3	T7	R2	1	0.53665	0.425	4.75	1	2.75	0	0	0.75
Puren	0.3 IBA	-	T2	T4	R6	2	1	0.1938	0.3	5	5	2	0	0	1		Contulmo	0.3 ANA	1 GA3	T3	T7	R3	0.5	0.305275	0.1	3	0.75	2	0	0	0.25
Puren	0.3 IBA	-	T2	T4	R6	3	0	0	0	0	0	0	0	0	0		Contulmo	0.3 ANA	1 GA3	T3	T7	R4	0.25	0.09285	0.1	0.75	0.25	0.25	0	0	0.25
Puren	0.3 IBA	-	T2	T4	R6	4	0	0	0	0	0	0	0	0	0		Contulmo	0.3 ANA	1 GA3	T3	T7	R5	1	0.58415	0.35	5.5	1	0.75	0	0	0.75
						Promedio	0.5	0.071625	0.125	2.25	1.5	1	0	0	0.5		Contulmo	0.3 ANA	1 GA3	T3	T7	R6	0	0	0	0	0	0	0	0	0
Puren	0.3 IBA	-	T2	T4	R7	1	0	0	0	0	0	0	0	0	0		Contulmo	0.3 ANA	1 GA3	T3	T7	R7	1	0.381425	0.3	6.25	1.25	0.25	0	0	0.75
Puren	0.3 IBA	-	T2	T4	R7	2	1	0.385	0.4	4	1	1	0	0	1		Contulmo	0.3 ANA	1 GA3	T3	T7	R8	1	0.600775	0.55	5.75	0.25	0	0	0	0.25
Puren	0.3 IBA	-	T2	T4	R7	3	1	0.1997	0.2	5	5	0	0	0	1		Contulmo	0.3 ANA	-	T4	T8	R1	1	0.43975	0.375	4.5	0.5	0	0	0	0.5
Puren	0.3 IBA	-	T2	T4	R7	4	1	0.2322	0.5	5	4	0	0	0	0		Contulmo	0.3 ANA	-	T4	T8	R2	1	0.579425	0.375	5	0.5	0	0	0	1
						Promedio	0.75	0.204225	0.275	3.5	2.5	0.25	0	0	0.5		Contulmo	0.3 ANA	-	T4	T8	R3	1	0.352325	0.55	4	0.75	0	0	0	0.25
Puren	0.3 IBA	-	T2	T4	R8	1	1	0.1254	0.5	5	0	1	0	0	0		Contulmo	0.3 ANA	-	T4	T8	R4	0.75	0.2104	0.35	4	0.75	0	0	0	0.25
Puren	0.3 IBA	-	T2	T4	R8	2	1	0.265	0.5	4	0	1	0	0	1		Contulmo	0.3 ANA	-	T4	T8	R5	0.75	0.2416	0.25	2.25	0.25	0	0	0	0.5
Puren	0.3 IBA	-	T2	T4	R8	3	1	0.3312	0.3	7	1	3	0	0	0		Contulmo	0.3 ANA	-	T4	T8	R6	0	0	0	0	0	0	0	0	0
Puren	0.3 IBA	-	T2	T4	R8	4	0	0	0	0	0	0	0	0	0		Contulmo	0.3 ANA	-	T4	T8	R7	1	0.34825	0.55	6.75	0.75	0	0	0	0.5
						Promedio	0.75	0.1804	0.325	4	0.25	1.25	0	0	0.25		Contulmo	0.3 ANA	-	T4	T8	R8	1	0.3727	0.55	6	0.75	0.25	0	0	0.75
Puren	0.3 ANA	1 GA3	T3	T7	R1	1	1	0.7595	0.7	13	5	2	0	0	0		Contulmo	-	1 GA3	T5	T13	R1	1	0.1915	0.65	6.75	0.5	1.25	0	0	0
Puren	0.3 ANA	1 GA3	T3	T7	R1	2	1	1.145	0.4	10	9	2	0	0	0		Contulmo	-	1 GA3	T5	T13	R2	0	0	0	0	0	0	0	0	0
Puren	0.3 ANA	1 GA3	T3	T7	R1	3	1	0.4049	0.4	9	5	1	0	0	1		Contulmo	-	1 GA3	T5	T13	R3	1	0.289625	0.575	9.5	1.25	3.5	0	0	0
Puren	0.3 ANA	1 GA3	T3	T7	R1	4	1	0.325	0.6	6	4	1	0	0	0		Contulmo	-	1 GA3	T5	T13	R4	0	0	0	0	0	0	0	0	0
						Promedio	1	0.6586	0.525	9.5	5.75	1.5	0	0	0.25		Contulmo	-	1 GA3	T5	T13	R5	1	0.1391	0.625	8	0.5	2.25	0	0	0
Puren	0.3 ANA	1 GA3	T3	T7	R2	1	0	0	0	0	0	0	0	0	0		Contulmo	-	1 GA3	T5	T13	R6	1	0.10625	0.6	6	0	3	0	0	0
Puren	0.3 ANA	1 GA3	T3	T7	R2	2	0	0	0	0	0	0	0	0	0		Contulmo	-	1 GA3	T5	T13	R7	1	0.201675	0.675	14	0.5	4	0	0	0
Puren	0.3 ANA	1 GA3	T3	T7	R2	3	0	0	0	0	0	0	0	0	0		Contulmo	-	1 GA3	T5	T13	R8	1	0.212975	0.825	12.25	1	4.75	0	0	0
Puren	0.3 ANA	1 GA3	T3	T7	R2	4	0	0	0	0	0	0	0	0	0		Contulmo	-	-	T6	T14	R1	1	0.2917	0.6	8.5	1.25	2.5	0	0	0.5
						Promedio	0	0	0	0	0	0	0	0	0		Contulmo	-	-	T6	T14	R2	0.75	0.3507	0.525	8.5	2.75	2.75	0	0	0.5
Puren	0.3 ANA	1 GA3	T3	T7	R3	1	1	1.2045	0.7	17	16	5	0	0	1		Contulmo	-	-	T6	T14	R3	1	1.071	0.4	12.75	3.25	4.75	0	0	1
Puren	0.3 ANA	1 GA3	T3	T7	R3	2	1	1.0385	0.4	13	8	4	0	0	0		Contulmo	-	-	T6	T14	R4	0.75	0.4214	0.7	6.25	2.75	4.75	0	0	1
Puren	0.3 ANA	1 GA3	T3	T7	R3	3	1	0.9384	0.5	8	3	5	0	0	1		Contulmo	-	-	T6	T14	R5	1	0.625175	0.7	9	3	4	0	0	1
Puren	0.3 ANA	1 GA3	T3	T7	R3	4	1	0.8576	0.4	6	7	5	0	0	1		Contulmo	-	-	T6	T14	R6	1	0.458775	0.675	7.5	1.75	4.25	0	0	0.25
						Promedio	1	1.00975	0.5	11	8.5	4.75	0	0	0.75		Contulmo	-	-	T6	T14	R7	1	0.35105	0.725	8.75	2.75	4.75	0	0	0.75
Puren	0.3 ANA	1 GA3	T3	T7	R4	1	1	0.5947	0.7	4	7	5	0	0	1		Contulmo	-	-	T6	T14	R8	1	0.4462	0.6	9.25	1.25	4.75	0	0	0.25
Puren	0.3 ANA	1 GA3	T3	T7	R4	2	1	0.3865	0.5	6	8	5	0	0	0
Puren	0.3 ANA	1 GA3	T3	T7	R4	3	1	0.8007	0.5	7	1	1	0	0	0
Puren	0.3 ANA	1 GA3	T3	T7	R4	4	1	1.106	0.3	11	3	4	0	0	0
						Promedio	1	0.721975	0.5	7	4.75	3.75	0	0	0.25
Puren	0.3 ANA	1 GA3	T3	T7	R5	1	1	1.1239	0.5	15	5	3	0	0	1
Puren	0.3 ANA	1 GA3	T3	T7	R5	2	1	0.996	0.6	8	5	7	0	0	1
Puren	0.3 ANA	1 GA3	T3	T7	R5	3	1	0.8741	0.5	11	6	2	0	0	2
Puren	0.3 ANA	1 GA3	T3	T7	R5	4	1	0.9283	0.3	4	3	6	0	0	0
						Promedio	1	0.980575	0.475	9.5	4.75	4.5	0	0	1
Puren	0.3 ANA	1 GA3	T3	T7	R6	1	1	1.0342	0.4	8	2	2	0	0	0
Puren	0.3 ANA	1 GA3	T3	T7	R6	2	1	0.7544	0.3	4	2	1	0	0	0
Puren	0.3 ANA	1 GA3	T3	T7	R6	3	1	0.3912	0.8	4	1	2	0	0	1
Puren	0.3 ANA	1 GA3	T3	T7	R6	4	0	0	0	0	0	0	0	0	0
						Promedio	0.75	0.54495	0.375	4	1.25	1.25	0	0	0.25
Puren	0.3 ANA	1 GA3	T3	T7	R7	1	1	0.3011	0.5	6	3	4	0	0	0
Puren	0.3 ANA	1 GA3	T3	T7	R7	2	1	0.4985	0.5	5	1	4	0	0	0
Puren	0.3 ANA	1 GA3	T3	T7	R7	3	1	0.184	0.3	3	3	1	0	0	0
Puren	0.3 ANA	1 GA3	T3	T7	R7	4	1	0.3293	0.5	8	2	4	0	0	1
						Promedio	1	0.328225	0.45	5.5	2.25	3.25	0	0	0.25
Puren	0.3 ANA	1 GA3	T3	T7	R8	1	0	0	0	0	0	0	0	0	0
Puren	0.3 ANA	1 GA3	T3	T7	R8	2	0	0	0	0	0	0	0	0	0
Puren	0.3 ANA	1 GA3	T3	T7	R8	3	0	0	0	0	0	0	0	0	0
Puren	0.3 ANA	1 GA3	T3	T7	R8	4	0	0	0	0	0	0	0	0	0
						Promedio	0	0	0	0	0	0	0	0	0
Puren	0.3 ANA	-	T4	T8	R1	1	1	0.4901	0.8	6	7	3	0	0	1
Puren	0.3 ANA	-	T4	T8	R1	2	1	0.5581	0.5	4	9	6	0	0	1
Puren	0.3 ANA	-	T4	T8	R1	3	1	0.3794	0.6	9	3	4	0	0	2
Puren	0.3 ANA	-	T4	T8	R1	4	1	0.673	0.5	6	6	2	0	0	1
						Promedio	1	0.52515	0.6	6.25	6.25	3.75	0	0	1.25
Puren	0.3 ANA	-	T4	T8	R2	1	1	0.5641	0.7	8	2	6	0	0	1
Puren	0.3 ANA	-	T4	T8	R2	2	1	0.6874	0.7	3	6	1	0	0	1
Puren	0.3 ANA	-	T4	T8	R2	3	0	0	0	0	0	0	0	0	0
Puren	0.3 ANA	-	T4	T8	R2	4	0	0	0	0	0	0	0	0	0
						Promedio	0.5	0.312875	0.35	2.75	2	1.75	0	0	0.5
Puren	0.3 ANA	-	T4	T8	R3	1	0	0	0	0	0	0	0	0	0
Puren	0.3 ANA	-	T4	T8	R3	2	1	1.3751	0.6	16	11	5	0	0	0
Puren	0.3 ANA	-	T4	T8	R3	3	1	0.9583	0.2	9	7	5	0	0	0
Puren	0.3 ANA	-	T4	T8	R3	4	1	0.4869	0.2	3	4	5	0	0	1
						Promedio	0.75	0.705075	0.25	7	5.5	3.75	0	0	0.25
Puren	0.3 ANA	-	T4	T8	R4	1	1	0.6553	0.5	6	8	3	0	0	1
Puren	0.3 ANA	-	T4	T8	R4	2	1	0.7594	0.4	9	2	1	0	0	1
Puren	0.3 ANA	-	T4	T8	R4	3	1	0.669	0.2	7	0	5	0	0	0
Puren	0.3 ANA	-	T4	T8	R4	4	1	0.3116	0.5	3	8	3	0	0	0
						Promedio	1	0.598825	0.4	6.25	4.5	3	0	0	0.5
Puren	0.3 ANA	-	T4	T8	R5	1	1	0.9986	0.4	4	3	3	0	0	1
Puren	0.3 ANA	-	T4	T8	R5	2	1	1.1044	0.3	6	0	0	0	0	0
Puren	0.3 ANA	-	T4	T8	R5	3	1	0.6792	0.4	4	1	0	0	0	0
Puren	0.3 ANA	-	T4	T8	R5	4	1	0.7302	0.4	4	0	1	0	0	0
						Promedio	1	0.8781	0.375	4.5	1	1	0	0	0.25
Puren	0.3 ANA	-	T4	T8	R6	1	1	0.5086	0.6	6	3	3	0	0	0
Puren	0.3 ANA	-	T4	T8	R6	2	0	0	0	0	0	0	0	0	0
Puren	0.3 ANA	-	T4	T8	R6	3	0	0	0	0	0	0	0	0	0
Puren	0.3 ANA	-	T4	T8	R6	4	0	0	0	0	0	0	0	0	0
						Promedio	0.25	0.12715	0.15	1.5	0.75	0.75	0	0	0
Puren	0.3 ANA	-	T4	T8	R7	1	1	0.1329	0.5	3	2	1	0	0	1
Puren	0.3 ANA	-	T4	T8	R7	2	1	0.2134	0.3	5	5	0	0	0	0
Puren	0.3 ANA	-	T4	T8	R7	3	1	0.6784	0.5	5	3	0	0	0	1
Puren	0.3 ANA	-	T4	T8	R7	4	1	0.8653	0.5	8	6	2	0	0	1
						Promedio	1	0.4725	0.45	5.25	4	0.75	0	0	0.75
Puren	0.3 ANA	-	T4	T8	R8	1	0	0	0	0	0	0	0	0	0
Puren	0.3 ANA	-	T4	T8	R8	2	0	0	0	0	0	0	0	0	0
Puren	0.3 ANA	-	T4	T8	R8	3	0	0	0	0	0	0	0	0	0
Puren	0.3 ANA	-	T4	T8	R8	4	0	0	0	0	0	0	0	0	0
						Promedio	0	0	0	0	0	0	0	0	0
Puren	-	1 GA3	T5	T13	R1	1	1	0.0709	0.2	9	5	4	0	0	1
Puren	-	1 GA3	T5	T13	R1	2	1	0.0557	0.2	6	0	1	0	0	0
Puren	-	1 GA3	T5	T13	R1	3	1	0.0412	0.6	8	0	4	0	0	1
Puren	-	1 GA3	T5	T13	R1	4	1	0.0641	0.5	7	1	2	0	0	0
						Promedio	1	0.057975	0.375	7.5	1.5	2.75	0	0	0.5
Puren	-	1 GA3	T5	T13	R2	1	0	0	0	0	0	0	0	0	0
Puren	-	1 GA3	T5	T13	R2	2	0	0	0	0	0	0	0	0	0
Puren	-	1 GA3	T5	T13	R2	3	0	0	0	0	0	0	0	0	0
Puren	-	1 GA3	T5	T13	R2	4	0	0	0	0	0	0	0	0	0
						Promedio	0	0	0	0	0	0	0	0	0
Puren	-	1 GA3	T5	T13	R3	1	0	0	0	0	0	0	0	0	0
Puren	-	1 GA3	T5	T13	R3	2	1	0.1129	0.4	9	0	5	0	0	1
Puren	-	1 GA3	T5	T13	R3	3	1	0.0554	1	8	0	4	0	0	2
Puren	-	1 GA3	T5	T13	R3	4	1	0.0885	0.5	10	0	2	0	0	3
						Promedio	0.75	0.0642	0.475	6.75	0	2.75	0	0	1.5
Puren	-	1 GA3	T5	T13	R4	1	1	0.0809	0.3	7	1	0	0	0	1
Puren	-	1 GA3	T5	T13	R4	2	1	0.2091	1.2	8	2	2	0	0	0
Puren	-	1 GA3	T5	T13	R4	3	1	0.1107	0.7	8	0	4	0	0	1
Puren	-	1 GA3	T5	T13	R4	4	1	0.0665	0.8	7	1	3	0	0	1
						Promedio	1	0.1168	0.75	7.5	1	2.25	0	0	0.75
Puren	-	1 GA3	T5	T13	R5	1	1	0.0616	0.6	8	1	1	0	0	2
Puren	-	1 GA3	T5	T13	R5	2	1	0.062	0.6	6	1	0	0	0	2
Puren	-	1 GA3	T5	T13	R5	3	1	0.0274	0.5	8	0	1	0	0	2
Puren	-	1 GA3	T5	T13	R5	4	1	0.0531	0.3	7	0	3	0	0	2
						Promedio	1	0.051025	0.5	7.25	0.5	1.25	0	0	2
Puren	-	1 GA3	T5	T13	R6	1	0	0	0	0	0	0	0	0	0
Puren	-	1 GA3	T5	T13	R6	2	0	0	0	0	0	0	0	0	0
Puren	-	1 GA3	T5	T13	R6	3	0	0	0	0	0	0	0	0	0
Puren	-	1 GA3	T5	T13	R6	4	0	0	0	0	0	0	0	0	0
						Promedio	0	0	0	0	0	0	0	0	0
Puren	-	1 GA3	T5	T13	R7	1	1	0.0314	0.6	7	0	1	0	0	2
Puren	-	1 GA3	T5	T13	R7	2	1	0.0307	0.6	9	0	0	0	0	2
Puren	-	1 GA3	T5	T13	R7	3	1	0.0567	0.4	7	0	0	0	0	1
Puren	-	1 GA3	T5	T13	R7	4	1	0.2335	0.7	7	5	2	0	0	3
						Promedio	1	0.088075	0.575	7.5	1.25	0.75	0	0	2
Puren	-	1 GA3	T5	T13	R8	1	1	0.2889	0.4	9	3	5	0	0	1
Puren	-	1 GA3	T5	T13	R8	2	1	0.021	0.5	9	20	0	0	0	2
Puren	-	1 GA3	T5	T13	R8	3	1	0.106	1.2	8	0	3	0	0	1
Puren	-	1 GA3	T5	T13	R8	4	1	0.0561	0.8	9	0	2	0	0	1
						Promedio	1	0.118	0.725	8.75	5.75	2.5	0	0	1.25
Puren	-	-	T6	T14	R1	1	1	0.1946	0.5	8	1	6	0	0	1
Puren	-	-	T6	T14	R1	2	1	0.1002	0.6	10	0	4	0	0	1
Puren	-	-	T6	T14	R1	3	1	0.2944	0.2	16	5	10	0	0	1
Puren	-	-	T6	T14	R1	4	1	0.1631	0.3	12	3	0	0	0	1
						Promedio	1	0.188075	0.4	11.5	2.25	5	0	0	1
Puren	-	-	T6	T14	R2	1	1	0.2329	0.7	9	2	8	0	0	2
Puren	-	-	T6	T14	R2	2	1	0.3734	0.4	13	0	7	0	0	1
Puren	-	-	T6	T14	R2	3	1	0.3985	0.2	17	6	2	0	0	2
Puren	-	-	T6	T14	R2	4	1	0.3348	0.7	11	0	5	0	0	2
						Promedio	1	0.3349	0.5	12.5	2	5.5	0	0	1.75
Puren	-	-	T6	T14	R3	1	1	0.5457	0.1	13	9	0	0	0	0
Puren	-	-	T6	T14	R3	2	1	0.2438	0.3	17	4	5	0	0	1
Puren	-	-	T6	T14	R3	3	1	0.5436	0.3	19	9	4	0	0	0
Puren	-	-	T6	T14	R3	4	1	0.3096	0.2	15	9	6	0	0	1
						Promedio	1	0.410675	0.225	16	7.75	3.75	0	0	0.5
Puren	-	-	T6	T14	R4	1	1	0.2836	0.3	9	0	5	0	0	1
Puren	-	-	T6	T14	R4	2	1	0.2809	0.3	9	0	3	0	0	1
Puren	-	-	T6	T14	R4	3	1	0.0489	0.3	9	0	6	0	0	0
Puren	-	-	T6	T14	R4	4	1	0.0667	0.2	0	0	0	0	0	0
						Promedio	1	0.170025	0.275	6.75	0	3.5	0	0	0.5
Puren	-	-	T6	T14	R5	1	1	0.4126	0.5	10	7	5	0	0	1
Puren	-	-	T6	T14	R5	2	1	0.0583	0.5	9	0	3	0	0	0
Puren	-	-	T6	T14	R5	3	1	0.0725	0.6	8	0	3	0	0	0
Puren	-	-	T6	T14	R5	4	1	0.0863	0.5	9	1	3	0	0	1
						Promedio	1	0.157425	0.525	9	2	3.5	0	0	0.5
Puren	-	-	T6	T14	R6	1	1	0.0536	0.3	8	0	3	0	0	0
Puren	-	-	T6	T14	R6	2	1	0.0587	1	7	0	3	0	0	0
Puren	-	-	T6	T14	R6	3	1	0.113	0.5	8	3	5	0	0	0
Puren	-	-	T6	T14	R6	4	1	0.0645	0.7	9	1	2	0	0	1
						Promedio	1	0.07245	0.625	8	1	3.25	0	0	0.25
Puren	-	-	T6	T14	R7	1	1	1.9731	0.2	19	12	6	0	0	1
Puren	-	-	T6	T14	R7	2	1	0.3982	0.6	17	4	5	0	0	0
Puren	-	-	T6	T14	R7	3	1	0.0961	0.5	10	0	7	0	0	1
Puren	-	-	T6	T14	R7	4	1	0.1217	0.4	4	1	5	0	0	2
						Promedio	1	0.647275	0.425	12.5	4.25	5.75	0	0	1
Puren	-	-	T6	T14	R8	1	1	0.1724	0.2	8	3	2	0	0	1
Puren	-	-	T6	T14	R8	2	1	0.1083	0.5	9	4	6	0	0	0
Puren	-	-	T6	T14	R8	3	1	0.0816	0.3	8	2	3	0	0	1
Puren	-	-	T6	T14	R8	4	1	0.0921	0.5	6	1	5	0	0	2
						Promedio	1	0.1136	0.375	7.75	2.5	4	0	0	1
Contulmo	0.3 IBA	1 GA3	T1	T3	R1	1	1	0.0988	0.7	6	0	6	0	0	0
Contulmo	0.3 IBA	1 GA3	T1	T3	R1	2	1	0.3176	0.4	6	0	3	0	0	0
Contulmo	0.3 IBA	1 GA3	T1	T3	R1	3	1	0.2418	0.4	7	1	5	0	0	0
Contulmo	0.3 IBA	1 GA3	T1	T3	R1	4	1	0.2534	0.7	8	2	5	0	0	0
						Promedio	1	0.2279	0.55	6.75	0.75	4.75	0	0	0
Contulmo	0.3 IBA	1 GA3	T1	T3	R2	1	1	0.117	0.5	7	0	4	0	0	0
Contulmo	0.3 IBA	1 GA3	T1	T3	R2	2	1	0.4077	0.8	6	1	3	0	0	0
Contulmo	0.3 IBA	1 GA3	T1	T3	R2	3	1	0.2575	0.8	6	1	5	0	0	0
Contulmo	0.3 IBA	1 GA3	T1	T3	R2	4	1	0.1835	0.5	8	0	2	0	0	0
						Promedio	1	0.241425	0.7	6.75	0.5	3.5	0	0	0
Contulmo	0.3 IBA	1 GA3	T1	T3	R3	1	1	0.2466	0.5	6	1	5	0	0	0
Contulmo	0.3 IBA	1 GA3	T1	T3	R3	2	1	0.108	0.6	7	0	1	0	0	0
Contulmo	0.3 IBA	1 GA3	T1	T3	R3	3	1	0.2395	0.8	8	1	5	0	0	0
Contulmo	0.3 IBA	1 GA3	T1	T3	R3	4	1	0.16	0.5	6	2	2	0	0	0
						Promedio	1	0.188525	0.6	6.75	1	3.25	0	0	0
Contulmo	0.3 IBA	1 GA3	T1	T3	R4	1	1	0.3655	0.6	7	0	5	0	0	0
Contulmo	0.3 IBA	1 GA3	T1	T3	R4	2	1	0.1289	0.4	7	1	1	0	0	0
Contulmo	0.3 IBA	1 GA3	T1	T3	R4	3	1	0.098	0.5	7	0	1	0	0	0
Contulmo	0.3 IBA	1 GA3	T1	T3	R4	4	1	0.2758	0.5	7	0	4	0	0	0
						Promedio	1	0.21705	0.5	7	0.25	2.75	0	0	0
Contulmo	0.3 IBA	1 GA3	T1	T3	R5	1	1	0.1827	0.5	6	1	2	0	0	0
Contulmo	0.3 IBA	1 GA3	T1	T3	R5	2	1	0.2233	0.5	7	0	4	0	0	0
Contulmo	0.3 IBA	1 GA3	T1	T3	R5	3	1	0.291	0.6	9	1	2	0	0	0
Contulmo	0.3 IBA	1 GA3	T1	T3	R5	4	0	0	0	0	0	0	0	0	0
						Promedio	0.75	0.17425	0.4	5.5	0.5	2	0	0	0
Contulmo	0.3 IBA	1 GA3	T1	T3	R6	1	0	0	0	0	0	0	0	0	0
Contulmo	0.3 IBA	1 GA3	T1	T3	R6	2	0	0	0	0	0	0	0	0	0
Contulmo	0.3 IBA	1 GA3	T1	T3	R6	3	0	0	0	0	0	0	0	0	0
Contulmo	0.3 IBA	1 GA3	T1	T3	R6	4	0	0	0	0	0	0	0	0	0
						Promedio	0	0	0	0	0	0	0	0	0
Contulmo	0.3 IBA	1 GA3	T1	T3	R7	1	0	0	0	0	0	0	0	0	0
Contulmo	0.3 IBA	1 GA3	T1	T3	R7	2	1	0.0973	0.3	8	0	2	0	0	0
Contulmo	0.3 IBA	1 GA3	T1	T3	R7	3	1	0.313	1	7	2	2	0	0	0
Contulmo	0.3 IBA	1 GA3	T1	T3	R7	4	1	0.1824	0.8	8	0	3	0	0	0
						Promedio	0.75	0.148175	0.525	5.75	0.5	1.75	0	0	0
Contulmo	0.3 IBA	1 GA3	T1	T3	R8	1	0	0	0	0	0	0	0	0	0
Contulmo	0.3 IBA	1 GA3	T1	T3	R8	2	1	0.149	0.7	6	1	6	0	0	0
Contulmo	0.3 IBA	1 GA3	T1	T3	R8	3	1	0.2063	0.5	6	1	3	0	0	0
Contulmo	0.3 IBA	1 GA3	T1	T3	R8	4	1	0.0685	0.3	5	1	1	0	0	0
						Promedio	0.75	0.10595	0.375	4.25	0.75	2.5	0	0	0
Contulmo	0.3 IBA	-	T2	T4	R1	1	1	0.3745	0.5	5	0	1	0	0	0
Contulmo	0.3 IBA	-	T2	T4	R1	2	1	0.2915	0.5	5	0	2	0	0	0
Contulmo	0.3 IBA	-	T2	T4	R1	3	1	0.2987	0.4	6	1	2	0	0	0
Contulmo	0.3 IBA	-	T2	T4	R1	4	1	0.3928	0.7	5	0	1	0	0	0
						Promedio	1	0.339375	0.525	5.25	0.25	1.5	0	0	0
Contulmo	0.3 IBA	-	T2	T4	R2	1	0	0	0	0	0	0	0	0	0
Contulmo	0.3 IBA	-	T2	T4	R2	2	0	0	0	0	0	0	0	0	0
Contulmo	0.3 IBA	-	T2	T4	R2	3	0	0	0	0	0	0	0	0	0
Contulmo	0.3 IBA	-	T2	T4	R2	4	0	0	0	0	0	0	0	0	0
						Promedio	0	0	0	0	0	0	0	0	0
Contulmo	0.3 IBA	-	T2	T4	R3	1	1	0.246	0	0	0	3	1	0.8	4
Contulmo	0.3 IBA	-	T2	T4	R3	2	1	0.2406	0.7	7	0	0	0	0	0
Contulmo	0.3 IBA	-	T2	T4	R3	3	1	0.3663	0.9	6	0	3	1	0.5	0
Contulmo	0.3 IBA	-	T2	T4	R3	4	1	0.5526	0.6	7	1	4	0	0	0
						Promedio	1	0.351375	0.55	5	0.25	2.5	0.5	0.325	1
Contulmo	0.3 IBA	-	T2	T4	R4	1	1	0.4056	0.8	6	0	3	0	0	0
Contulmo	0.3 IBA	-	T2	T4	R4	2	1	0.6862	0.6	7	0	6	0	0	1
Contulmo	0.3 IBA	-	T2	T4	R4	3	1	0.1513	0.3	6	0	6	0	0	0
Contulmo	0.3 IBA	-	T2	T4	R4	4	1	0.4337	0.8	7	0	2	0	0	0
						Promedio	1	0.4192	0.625	6.5	0	4.25	0	0	0.25
Contulmo	0.3 IBA	-	T2	T4	R5	1	1	0.3025	0.2	6	0	6	0	0	0
Contulmo	0.3 IBA	-	T2	T4	R5	2	1	0.3169	0.6	5	0	4	0	0	0
Contulmo	0.3 IBA	-	T2	T4	R5	3	1	0.2929	0.5	4	0	2	0	0	0
Contulmo	0.3 IBA	-	T2	T4	R5	4	1	0.1942	0.9	7	0	4	0	0	0
						Promedio	1	0.276625	0.55	5.5	0	4	0	0	0
Contulmo	0.3 IBA	-	T2	T4	R6	1	1	0.1534	1.7	6	0	2	0	0	0
Contulmo	0.3 IBA	-	T2	T4	R6	2	1	0.4501	0.5	10	0	2	0	0	0
Contulmo	0.3 IBA	-	T2	T4	R6	3	1	0.2777	0.7	9	0	7	0	0	1
Contulmo	0.3 IBA	-	T2	T4	R6	4	1	0.2666	0.7	7	0	9	0	0	0
						Promedio	1	0.28695	0.9	8	0	5	0	0	0.25
Contulmo	0.3 IBA	-	T2	T4	R7	1	0	0	0	0	0	6	0	0	0
Contulmo	0.3 IBA	-	T2	T4	R7	2	1	0.5347	0.8	6	0	6	0	0	0
Contulmo	0.3 IBA	-	T2	T4	R7	3	1	1.2357	0.6	7	0	5	0	0	0
Contulmo	0.3 IBA	-	T2	T4	R7	4	1	0.8563	0.1	8	2	9	0	0	0
						Promedio	0.75	0.656675	0.375	5.25	0.5	6.5	0	0	0
Contulmo	0.3 IBA	-	T2	T4	R8	1	0	0	0	0	0	0	0	0	0
Contulmo	0.3 IBA	-	T2	T4	R8	2	0	0	0	0	0	0	0	0	0
Contulmo	0.3 IBA	-	T2	T4	R8	3	0	0	0	0	0	0	0	0	0
Contulmo	0.3 IBA	-	T2	T4	R8	4	0	0	0	0	0	0	0	0	0
						Promedio	0	0	0	0	0	0	0	0	0
Contulmo	0.3 ANA	1 GA3	T3	T7	R1	1	1	0.1014	0.6	8	0	1	0	0	0
Contulmo	0.3 ANA	1 GA3	T3	T7	R1	2	1	0.1315	0.5	3	1	0	0	0	1
Contulmo	0.3 ANA	1 GA3	T3	T7	R1	3	1	0.473	0.3	5	1	0	0	0	0
Contulmo	0.3 ANA	1 GA3	T3	T7	R1	4	1	0.1833	0.2	7	0	3	0	0	0
						Promedio	1	0.2223	0.4	5.75	0.5	1	0	0	0.25
Contulmo	0.3 ANA	1 GA3	T3	T7	R2	1	1	0.3965	0.6	3	0	3	0	0	0
Contulmo	0.3 ANA	1 GA3	T3	T7	R2	2	1	0.8177	0.3	5	0	3	0	0	1
Contulmo	0.3 ANA	1 GA3	T3	T7	R2	3	1	0.7855	0.5	7	1	3	0	0	1
Contulmo	0.3 ANA	1 GA3	T3	T7	R2	4	1	0.1469	0.3	4	3	2	0	0	1
						Promedio	1	0.53665	0.425	4.75	1	2.75	0	0	0.75
Contulmo	0.3 ANA	1 GA3	T3	T7	R3	1	1	0.3965	0.2	7	2	5	0	0	1
Contulmo	0.3 ANA	1 GA3	T3	T7	R3	2	1	0.8246	0.2	5	1	3	0	0	0
Contulmo	0.3 ANA	1 GA3	T3	T7	R3	3	0	0	0	0	0	0	0	0	0
Contulmo	0.3 ANA	1 GA3	T3	T7	R3	4	0	0	0	0	0	0	0	0	0
						Promedio	0.5	0.305275	0.1	3	0.75	2	0	0	0.25
Contulmo	0.3 ANA	1 GA3	T3	T7	R4	1	0	0	0	0	0	0	0	0	0
Contulmo	0.3 ANA	1 GA3	T3	T7	R4	2	0	0	0	0	0	0	0	0	0
Contulmo	0.3 ANA	1 GA3	T3	T7	R4	3	0	0	0	0	0	0	0	0	0
Contulmo	0.3 ANA	1 GA3	T3	T7	R4	4	1	0.3714	0.4	3	1	1	0	0	1
						Promedio	0.25	0.09285	0.1	0.75	0.25	0.25	0	0	0.25
Contulmo	0.3 ANA	1 GA3	T3	T7	R5	1	1	0.6713	0.3	7	3	2	0	0	1
Contulmo	0.3 ANA	1 GA3	T3	T7	R5	2	1	0.7377	0.5	8	0	0	0	0	1
Contulmo	0.3 ANA	1 GA3	T3	T7	R5	3	1	0.3399	0.4	2	0	0	0	0	0
Contulmo	0.3 ANA	1 GA3	T3	T7	R5	4	1	0.5877	0.2	5	1	1	0	0	1
						Promedio	1	0.58415	0.35	5.5	1	0.75	0	0	0.75
Contulmo	0.3 ANA	1 GA3	T3	T7	R6	1	0	0	0	0	0	0	0	0	0
Contulmo	0.3 ANA	1 GA3	T3	T7	R6	2	0	0	0	0	0	0	0	0	0
Contulmo	0.3 ANA	1 GA3	T3	T7	R6	3	0	0	0	0	0	0	0	0	0
Contulmo	0.3 ANA	1 GA3	T3	T7	R6	4	0	0	0	0	0	0	0	0	0
						Promedio	0	0	0	0	0	0	0	0	0
Contulmo	0.3 ANA	1 GA3	T3	T7	R7	1	1	0.3735	0.3	7	3	1	0	0	1
Contulmo	0.3 ANA	1 GA3	T3	T7	R7	2	1	0.3163	0.1	5	2	0	0	0	1
Contulmo	0.3 ANA	1 GA3	T3	T7	R7	3	1	0.3944	0.5	7	0	0	0	0	1
Contulmo	0.3 ANA	1 GA3	T3	T7	R7	4	1	0.4415	0.3	6	0	0	0	0	0
						Promedio	1	0.381425	0.3	6.25	1.25	0.25	0	0	0.75
Contulmo	0.3 ANA	1 GA3	T3	T7	R8	1	1	0.4369	0.6	9	0	0	0	0	0
Contulmo	0.3 ANA	1 GA3	T3	T7	R8	2	1	0.9142	0.7	5	1	0	0	0	0
Contulmo	0.3 ANA	1 GA3	T3	T7	R8	3	1	0.3757	0.6	2	0	0	0	0	0
Contulmo	0.3 ANA	1 GA3	T3	T7	R8	4	1	0.6763	0.3	7	0	0	0	0	1
						Promedio	1	0.600775	0.55	5.75	0.25	0	0	0	0.25
Contulmo	0.3 ANA	-	T4	T8	R1	1	1	0.485	0.1	0	0	0	0	0	1
Contulmo	0.3 ANA	-	T4	T8	R1	2	1	0.5037	0.6	9	0	0	0	0	0
Contulmo	0.3 ANA	-	T4	T8	R1	3	1	0.5255	0.5	2	1	0	0	0	0
Contulmo	0.3 ANA	-	T4	T8	R1	4	1	0.2448	0.3	7	1	0	0	0	1
						Promedio	1	0.43975	0.375	4.5	0.5	0	0	0	0.5
Contulmo	0.3 ANA	-	T4	T8	R2	1	1	0.3559	0.4	6	0	0	0	0	0
Contulmo	0.3 ANA	-	T4	T8	R2	2	1	0.6074	0.3	6	1	0	0	0	2
Contulmo	0.3 ANA	-	T4	T8	R2	3	1	0.9832	0.6	4	1	0	0	0	1
Contulmo	0.3 ANA	-	T4	T8	R2	4	1	0.3712	0.2	4	0	0	0	0	1
						Promedio	1	0.579425	0.375	5	0.5	0	0	0	1
Contulmo	0.3 ANA	-	T4	T8	R3	1	1	0.1452	0.4	4	0	0	0	0	1
Contulmo	0.3 ANA	-	T4	T8	R3	2	1	0.3284	0.5	6	0	0	0	0	0
Contulmo	0.3 ANA	-	T4	T8	R3	3	1	0.1127	0.5	3	0	0	0	0	0
Contulmo	0.3 ANA	-	T4	T8	R3	4	1	0.823	0.8	3	3	0	0	0	0
						Promedio	1	0.352325	0.55	4	0.75	0	0	0	0.25
Contulmo	0.3 ANA	-	T4	T8	R4	1	1	0.4921	0.6	3	2	0	0	0	0
Contulmo	0.3 ANA	-	T4	T8	R4	2	1	0.1972	0.5	9	1	0	0	0	0
Contulmo	0.3 ANA	-	T4	T8	R4	3	0	0	0	0	0	0	0	0	0
Contulmo	0.3 ANA	-	T4	T8	R4	4	1	0.1523	0.3	4	0	0	0	0	1
						Promedio	0.75	0.2104	0.35	4	0.75	0	0	0	0.25
Contulmo	0.3 ANA	-	T4	T8	R5	1	0	0	0	0	0	0	0	0	0
Contulmo	0.3 ANA	-	T4	T8	R5	2	1	0.352	0.5	4	0	0	0	0	1
Contulmo	0.3 ANA	-	T4	T8	R5	3	1	0.6144	0.5	5	1	0	0	0	1
Contulmo	0.3 ANA	-	T4	T8	R5	4	1	0	0	0	0	0	0	0	0
						Promedio	0.75	0.2416	0.25	2.25	0.25	0	0	0	0.5
Contulmo	0.3 ANA	-	T4	T8	R6	1	0	0	0	0	0	0	0	0	0
Contulmo	0.3 ANA	-	T4	T8	R6	2	0	0	0	0	0	0	0	0	0
Contulmo	0.3 ANA	-	T4	T8	R6	3	0	0	0	0	0	0	0	0	0
Contulmo	0.3 ANA	-	T4	T8	R6	4	0	0	0	0	0	0	0	0	0
						Promedio	0	0	0	0	0	0	0	0	0
Contulmo	0.3 ANA	-	T4	T8	R7	1	1	0.1196	0.5	9	2	0	0	0	0
Contulmo	0.3 ANA	-	T4	T8	R7	2	1	0.3122	0.5	6	0	0	0	0	1
Contulmo	0.3 ANA	-	T4	T8	R7	3	1	0.763	0.6	4	0	0	0	0	0
Contulmo	0.3 ANA	-	T4	T8	R7	4	1	0.1982	0.6	8	1	0	0	0	1
						Promedio	1	0.34825	0.55	6.75	0.75	0	0	0	0.5
Contulmo	0.3 ANA	-	T4	T8	R8	1	1	0.3175	0.6	7	1	0	0	0	1
Contulmo	0.3 ANA	-	T4	T8	R8	2	1	0.4936	0.5	7	0	0	0	0	1
Contulmo	0.3 ANA	-	T4	T8	R8	3	1	0.1761	0.7	9	1	1	0	0	0
Contulmo	0.3 ANA	-	T4	T8	R8	4	1	0.5036	0.4	1	1	0	0	0	1
						Promedio	1	0.3727	0.55	6	0.75	0.25	0	0	0.75
Contulmo	-	1 GA3	T5	T13	R1	1	1	0.0793	0.6	7	1	0	0	0	0
Contulmo	-	1 GA3	T5	T13	R1	2	1	0.2831	0.7	5	0	1	0	0	0
Contulmo	-	1 GA3	T5	T13	R1	3	1	0.3109	0.6	9	0	0	0	0	0
Contulmo	-	1 GA3	T5	T13	R1	4	1	0.0927	0.7	6	1	4	0	0	0
						Promedio	1	0.1915	0.65	6.75	0.5	1.25	0	0	0
Contulmo	-	1 GA3	T5	T13	R2	1	0	0	0	0	0	0	0	0	0
Contulmo	-	1 GA3	T5	T13	R2	2	0	0	0	0	0	0	0	0	0
Contulmo	-	1 GA3	T5	T13	R2	3	0	0	0	0	0	0	0	0	0
Contulmo	-	1 GA3	T5	T13	R2	4	0	0	0	0	0	0	0	0	0
						Promedio	0	0	0	0	0	0	0	0	0
Contulmo	-	1 GA3	T5	T13	R3	1	1	0.3702	0.9	8	0	4	0	0	0
Contulmo	-	1 GA3	T5	T13	R3	2	1	0.1294	0.4	9	1	2	0	0	0
Contulmo	-	1 GA3	T5	T13	R3	3	1	0.3637	0.5	12	2	5	0	0	0
Contulmo	-	1 GA3	T5	T13	R3	4	1	0.2952	0.5	9	2	3	0	0	0
						Promedio	1	0.289625	0.575	9.5	1.25	3.5	0	0	0
Contulmo	-	1 GA3	T5	T13	R4	1	0	0	0	0	0	0	0	0	0
Contulmo	-	1 GA3	T5	T13	R4	2	0	0	0	0	0	0	0	0	0
Contulmo	-	1 GA3	T5	T13	R4	3	0	0	0	0	0	0	0	0	0
Contulmo	-	1 GA3	T5	T13	R4	4	0	0	0	0	0	0	0	0	0
						Promedio	0	0	0	0	0	0	0	0	0
Contulmo	-	1 GA3	T5	T13	R5	1	1	0.2349	0.8	6	1	0	0	0	0
Contulmo	-	1 GA3	T5	T13	R5	2	1	0.1689	0.8	8	1	4	0	0	0
Contulmo	-	1 GA3	T5	T13	R5	3	1	0.133	0.6	9	0	2	0	0	0
Contulmo	-	1 GA3	T5	T13	R5	4	1	0.0196	0.3	9	0	3	0	0	0
						Promedio	1	0.1391	0.625	8	0.5	2.25	0	0	0
Contulmo	-	1 GA3	T5	T13	R6	1	1	0.1523	0.5	2	0	4	0	0	0
Contulmo	-	1 GA3	T5	T13	R6	2	1	0.1034	0.6	7	0	4	0	0	0
Contulmo	-	1 GA3	T5	T13	R6	3	1	0.0988	0.6	6	0	1	0	0	0
Contulmo	-	1 GA3	T5	T13	R6	4	1	0.0705	0.7	9	0	3	0	0	0
						Promedio	1	0.10625	0.6	6	0	3	0	0	0
Contulmo	-	1 GA3	T5	T13	R7	1	1	0.242	0.7	26	1	5	0	0	0
Contulmo	-	1 GA3	T5	T13	R7	2	1	0.0693	0.5	6	0	1	0	0	0
Contulmo	-	1 GA3	T5	T13	R7	3	1	0.205	0.8	8	0	5	0	0	0
Contulmo	-	1 GA3	T5	T13	R7	4	1	0.2904	0.7	16	1	5	0	0	0
						Promedio	1	0.201675	0.675	14	0.5	4	0	0	0
Contulmo	-	1 GA3	T5	T13	R8	1	1	0.5148	1.8	29	3	9	0	0	0
Contulmo	-	1 GA3	T5	T13	R8	2	1	0.2331	0.8	7	1	4	0	0	0
Contulmo	-	1 GA3	T5	T13	R8	3	1	0.0501	0.3	6	0	3	0	0	0
Contulmo	-	1 GA3	T5	T13	R8	4	1	0.0539	0.4	7	0	3	0	0	0
						Promedio	1	0.212975	0.825	12.25	1	4.75	0	0	0
Contulmo	-	-	T6	T14	R1	1	1	0.2962	0.6	11	2	1	0	0	0
Contulmo	-	-	T6	T14	R1	2	1	0.3439	0.8	7	3	3	0	0	1
Contulmo	-	-	T6	T14	R1	3	1	0.1548	0.4	8	0	2	0	0	1
Contulmo	-	-	T6	T14	R1	4	1	0.3719	0.6	8	0	4	0	0	0
						Promedio	1	0.2917	0.6	8.5	1.25	2.5	0	0	0.5
Contulmo	-	-	T6	T14	R2	1	1	0.3831	0.7	8	3	4	0	0	1
Contulmo	-	-	T6	T14	R2	2	1	0.3673	1	11	4	3	0	0	0
Contulmo	-	-	T6	T14	R2	3	1	0.6524	0.4	15	4	4	0	0	1
Contulmo	-	-	T6	T14	R2	4	0	0	0	0	0	0	0	0	0
						Promedio	0.75	0.3507	0.525	8.5	2.75	2.75	0	0	0.5
Contulmo	-	-	T6	T14	R3	1	1	0.9039	0.5	10	4	5	0	0	1
Contulmo	-	-	T6	T14	R3	2	1	1.4323	0.3	15	3	5	0	0	1
Contulmo	-	-	T6	T14	R3	3	1	1.2707	0.5	15	3	6	0	0	1
Contulmo	-	-	T6	T14	R3	4	1	0.6771	0.3	11	3	3	0	0	1
						Promedio	1	1.071	0.4	12.75	3.25	4.75	0	0	1
Contulmo	-	-	T6	T14	R4	1	1	0.6129	1	9	4	7	0	0	1
Contulmo	-	-	T6	T14	R4	2	1	0.9617	0.8	9	3	8	0	0	1
Contulmo	-	-	T6	T14	R4	3	1	0.111	1	7	4	4	0	0	1
Contulmo	-	-	T6	T14	R4	4	0	0	0	0	0	0	0	0	1
						Promedio	0.75	0.4214	0.7	6.25	2.75	4.75	0	0	1
Contulmo	-	-	T6	T14	R5	1	1	0.9402	0.5	9	7	4	0	0	1
Contulmo	-	-	T6	T14	R5	2	1	0.1723	0.8	9	1	3	0	0	1
Contulmo	-	-	T6	T14	R5	3	1	0.492	0.6	9	2	6	0	0	1
Contulmo	-	-	T6	T14	R5	4	1	0.8962	0.9	9	2	3	0	0	1
						Promedio	1	0.625175	0.7	9	3	4	0	0	1
Contulmo	-	-	T6	T14	R6	1	1	0.4392	0.5	7	1	3	0	0	0
Contulmo	-	-	T6	T14	R6	2	1	0.7145	0.7	7	2	4	0	0	0
Contulmo	-	-	T6	T14	R6	3	1	0.2674	0.8	7	0	4	0	0	0
Contulmo	-	-	T6	T14	R6	4	1	0.414	0.7	9	4	6	0	0	1
						Promedio	1	0.458775	0.675	7.5	1.75	4.25	0	0	0.25
Contulmo	-	-	T6	T14	R7	1	1	0.3012	1	9	2	5	0	0	1
Contulmo	-	-	T6	T14	R7	2	1	0.2572	0.7	9	0	5	0	0	0
Contulmo	-	-	T6	T14	R7	3	1	0.6117	0.6	8	6	2	0	0	1
Contulmo	-	-	T6	T14	R7	4	1	0.2341	0.6	9	3	7	0	0	1
						Promedio	1	0.35105	0.725	8.75	2.75	4.75	0	0	0.75
Contulmo	-	-	T6	T14	R8	1	1	0.2586	0.5	10	0	3	0	0	0
Contulmo	-	-	T6	T14	R8	2	1	0.5247	0.7	10	1	5	0	0	0
Contulmo	-	-	T6	T14	R8	3	1	0.8159	0.4	10	4	7	0	0	1
Contulmo	-	-	T6	T14	R8	4	1	0.1856	0.8	7	0	4	0	0	0
						Promedio	1	0.4462	0.6	9.25	1.25	4.75	0	0	0.25

## Sheet: Anova
Auxina*Citoquinina											Accesión	Auxina	Citoquininas	Supervivencia	Presencia de callo	Oxidación		N° Brotes
														(%)		(z)		Auxina+Citoquinina	Purén	Contulmo								Numero de hojas										Altura de Planta										Número de raíces
											Purén	0,3 IBA	0,5 TDZ	50	0,03 a	0,72 cde		SRC	2.72	2.34								Auxina+Citoquinina	Purén	Contulmo								Auxina+Citoquinina	Purén	Contulmo								Auxina+Citoquinina	Purén
	Número de Brote			Número de Hojas		Altura de Planta		Número de Raíces				0,3 IBA	0,5 BAP	81	0,25 b	0.09 a		IBA	2.66	0.13								SRC	10.5	8.81								SRC	0.42	0.62								SRC	4.28
	gl	CM	p-valor	CM	p-valor	CM	p-valor	CM	p-valor			0,3 IBA	-	75	0,00 a	0,56 abcde		ANA	3	0.53								IBA	4.41	4.44								IBA	0.31	0.44								IBA	2.03
												0,3 ANA	0,5 TDZ	72	0,00 a	0,28 abcd		TDZ	1.13	0.12								ANA	4.19	4.06								ANA	0.32	0.38								ANA	1.84
Accesión	1	161.5	**	0.96	ns	0.33	*	1.13	ns			0,3 ANA	0,5 BAP	69	0,00 a	0,41 abcde		BAP	8.19	3.69								TDZ	4.53	4.19								TDZ	0.42	0.45								TDZ	1.25
Auxina	2	49.77	**	80.31	**	0.09	ns	5.95	ns			0,3 ANA	-	69	0,00 a	0,44 abcde		IBA+TDZ	5.19	3.31								BAP	5.56	6.25								BAP	0.26	0.4								BAP	0.19
Citoquinina	2	89.1	**	46.54	**	0.03	ns	29.86	**			-	0,5 TDZ	78	0,00 a	0,75 de		IBA+BAP	5.78	4.09								IBA+TDZ	1.84	6.19								IBA+TDZ	0.14	0.36								IBA+TDZ	0
INTERACCIONES												-	0,5 BAP	66	0,00 a	0,13 a		ANA+TDZ	1.66	0.28								IBA+BAP	7.41	6.22								IBA+BAP	0.42	0.38								IBA+BAP	1.5
Accesión*Auxina	2	0.56	ns	7.59	ns	0.01	ns	1.48	ns			-	-	100	0,00 a	0,81 e		ANA+BAP	3.59	0.34								ANA+TDZ	4.13	4.13								ANA+TDZ	0.42	0.51								ANA+TDZ	2
Accesión*Citoquinina	2	9.93	ns	12.68	ns	0.02	ns	2.77	ns		Contulmo	0,3 IBA	0,5 TDZ	81	0,38 b	0,78 e												ANA+BAP	4.09	3.84								ANA+BAP	0.34	0.38								ANA+BAP	0.78
Auxina*Citoquinina	4	43.94	**	54.41	**	0.14	ns	23.81	**			0,3 IBA	0,5 BAP	88	0,00a	0,28 abcd
Accesión*Auxina*Citoquinina	4	7.09	ns	13.42	ns	0.04	ns	5.77	*			0,3 IBA	-	72	0,06 a	0,19 ab
Error	126	7.53		8.83		0.06		2.03				0,3 ANA	0,5 TDZ	66	0,00 a	0,25 abc
Total	143											0,3 ANA	0,5 BAP	69	0,00 a	0,41 abcde
												0,3 ANA	-	81	0,00 a	0,47 abcde
												-	0,5 TDZ	72	0,00 a	0,25 abc
												-	0,5 BAP	75	0,00 a	0,13 a
												-	-	94	0,00 a	0,66 bcde
											Significancia			ns	**	**
Citoquininas*Giberelina
											Accesión	Citoquininas	Giberelinas	Supervivencia	Oxidación			N° Brotes										Numero de hojas										Altura de Planta										Número de raíces
	Número de Brote			Número de Hojas		Altura de Planta		Número de Raíces						(%)	(z)			Citoquinina+Giberelinas	Purén	Contulmo								Citoquinina+Giberelinas	Purén	Contulmo								Citoquinina+Giberelinas	Purén	Contulmo								Citoquinina+Giberelinas	Purén
	gl	CM	p-valor	CM	p-valor	CM	p-valor	CM	p-valor		Purén	0.5 TDZ	1 GA3	75	0,66 cdef			SRC	2.72	2.34								SRC	10.5	8.81								SRC	0.42	0.62								SRC	4.28
												0.5 TDZ	-	78	0,75 def			TDZ	1.13	0.12								TDZ	4.53	4.19								TDZ	0.42	0.45								TDZ	1.25
Accesión	1	79.6	**	0.27	ns	0.24	*	0.09	ns			0.5 BAP	1 GA3	72	0,47 bcde			BAP	8.19	3.69								BAP	5.56	6.25								BAP	0.26	0.4								BAP	0.19
Citoquininas	2	39.9	**	95.07	**	0.14	ns	50.16	**			0.5 BAP	-	66	0,13 ab			GA3	1.25	0.47								GA3	5.66	7.06								GA3	0.43	0.49								GA3	1.53
Giberelinas	1	65.7	**	33.74	ns	0	ns	17.44	**			-	1 GA3	72	1,00 f			TDZ+GA3	3.69	0.79								TDZ+GA3	5.28	5.07								TDZ+GA3	0.39	0.4								TDZ+GA3	1.5
INTERACCIONES												-	-	100	0,81 ef			BAP+GA3	1.72	0.34								BAP+GA3	4.44	5.22								BAP+GA3	0.31	0.47								BAP+GA3	1.09
Accesión*Citoquininas	2	11.23	ns	2.41	ns	0.04	ns	3.94	*		Contulmo	0.5 TDZ	1 GA3	69	0,31 abc
Accesión*Giberelinas	1	0.45	ns	7.36	ns	0.01	ns	2.48	ns			0.5 TDZ	-	72	0,25 ab
Citoquininas*Giberelinas	2	85.04	**	33.93	ns	0.03	ns	11.71	**			0.5 BAP	1 GA3	72	0,38 abcd
Accesión*Citoquininas*Giberelinas	2	13.3	ns	5.92	ns	0.01	ns	4.38	*			0.5 BAP	-	75	0,13 ab
Error	84	6.39		11.15		0.05		1.16				-	1 GA3	75	0,00 a
Total	95											-	-	94	0,66 cdef
											Significancia			ns	**
Auxina*Giberelina
											Accesión	Citoquininas	Giberelinas	Supervivencia	Oxidación			N° Brotes										Numero de hojas										Altura de Planta										Número de raíces
	Número de Brote			Número de Hojas		Altura de Planta		Número de Raíces						(%)	(z)			Auxina+Giberelinas	Purén	Contulmo								Auxina+Giberelinas	Purén	Contulmo								Auxina+Giberelinas	Purén	Contulmo								Auxina+Giberelinas	Purén
	gl	CM	p-valor	CM	p-valor	CM	p-valor	CM	p-valor		Purén	0.3 IBA	1 GA3	75	0,00 a			SRC	2.72	2.34								SRC	10.5	8.81								SRC	0.42	0.62								SRC	4.28
												0.3 IBA	-	75	0,56 c			IBA	2.66	0.13								IBA	4.41	4.44								IBA	0.31	0.44								IBA	2.03
Accesión	1	77.49	**	13.13	ns	0.1	ns	3.86	ns			0.3 ANA	1 GA3	72	0,34 bc			ANA	3	0.53								ANA	4.19	4.06								ANA	0.32	0.38								ANA	1.84
Auxinas	2	1.77	ns	105.18	**	0.2	*	28.04	**			0.3 ANA	-	69	0,44 bc			GA3	1.25	0.47								GA3	5.66	7.06								GA3	0.43	0.49								GA3	1.53
Giberelinas	1	4.93	ns	0.67	ns	0	ns	3.66	ns			-	1 GA3	72	1,00 c			IBA+GA3	2.38	0.53								IBA+GA3	7.56	5.34								IBA+GA3	0.45	0.46								IBA+GA3	3.19
INTERACCIONES												-	-	100	0,81 c			ANA+GA3	3.41	0.63								ANA+GA3	5.81	3.97								ANA+GA3	0.35	0.28								ANA+GA3	2.38
Accesión*Auxinas	2	9.29	ns	2.18	ns	0.04	ns	9.49	*		Contulmo	0.3 IBA	1 GA3	78	0,00 a
Accesión*Giberelinas	1	0	ns	0.51	ns	0.1	ns	0.03	ns			0.3 IBA	-	72	0,19 ab
Auxinas*Giberelinas	2	8.98	ns	61.99	**	0.04	ns	20.59	**			0.3 ANA	1 GA3	72	0,41 bc
Accesión*Auxinas*Giberelinas	2	0.74	ns	17.33	ns	0	ns	3.59	ns			0.3 ANA	-	81	0,47 bc
Error	84	3.09		10.09		0.05		2.34				-	1 GA3	75	0,00 a
Total	95											-	-	94	0,66 c
											Significancia			ns	**
[truncated: 24 more columns]

## Sheet: Imopresión
N° Brotes				Numero de hojas				N° Brotes				Numero de hojas				N° Brotes				Numero de hojas
Auxina+Citoquinina	Purén	Contulmo		Auxina+Citoquinina	Purén	Contulmo		Citoquinina+Giberelinas	Purén	Contulmo		Citoquinina+Giberelinas	Purén	Contulmo		Auxina+Giberelinas	Purén	Contulmo		Auxina+Giberelinas	Purén	Contulmo
IBA+TDZ	5.19	3.31		IBA+TDZ	1.84	6.19		TDZ+GA3	3.69	0.79		TDZ+GA3	5.28	5.07		IBA+GA3	2.38	0.53		IBA+GA3	7.56	5.34
IBA+BAP	5.78	4.09		IBA+BAP	7.41	6.22		TDZ	1.13	0.12		TDZ	4.53	4.19		IBA	2.66	0.13		IBA	4.41	4.44
IBA	2.66	0.13		IBA	4.41	4.44		BAP+GA3	1.72	0.34		BAP+GA3	4.44	5.22		ANA+GA3	3.41	0.63		ANA+GA3	5.81	3.97
ANA+TDZ	1.66	0.28		ANA+TDZ	4.13	4.13		BAP	8.19	3.69		BAP	5.56	6.25		ANA	3	0.53		ANA	4.19	4.06
ANA+BAP	3.59	0.34		ANA+BAP	4.09	3.84		GA3	1.25	0.47		GA3	5.66	7.06		GA3	1.25	0.47		GA3	5.66	7.06
ANA	3	0.53		ANA	4.19	4.06		SRC	2.72	2.34		SRC	10.5	8.81		SRC	2.72	2.34		SRC	10.5	8.81
TDZ	1.13	0.12		TDZ	4.53	4.19
BAP	8.19	3.69		BAP	5.56	6.25		Altura de Planta				Número de raíces				Altura de Planta				Número de raíces
SRC	2.72	2.34		SRC	10.5	8.81		Citoquinina+Giberelinas	Purén	Contulmo		Citoquinina+Giberelinas	Purén	Contulmo		Auxina+Giberelinas	Purén	Contulmo		Auxina+Giberelinas	Purén	Contulmo
								TDZ+GA3	0.39	0.4		TDZ+GA3	1.5	0.04		IBA+GA3	0.45	0.46		IBA+GA3	3.19	2.56
Altura de Planta				Número de raíces				TDZ	0.42	0.45		TDZ	1.25	0.97		IBA	0.31	0.44		IBA	2.03	2.97
Auxina+Citoquinina	Purén	Contulmo		Auxina+Citoquinina	Purén	Contulmo		BAP+GA3	0.31	0.47		BAP+GA3	1.09	0.59		ANA+GA3	0.35	0.28		ANA+GA3	2.38	0.88
IBA+TDZ	0.14	0.36		IBA+TDZ	0	1.03		BAP	0.26	0.4		BAP	0.19	1.47		ANA	0.32	0.38		ANA	1.84	0.03
IBA+BAP	0.42	0.38		IBA+BAP	1.5	0.97		GA3	0.43	0.49		GA3	1.53	2.34		GA3	0.43	0.49		GA3	1.53	2.34
IBA	0.31	0.44		IBA	2.03	2.97		SRC	0.42	0.62		SRC	4.28	4.06		SRC	0.42	0.62		SRC	4.28	4.06
ANA+TDZ	0.42	0.51		ANA+TDZ	2	2.28
ANA+BAP	0.34	0.38		ANA+BAP	0.78	1.69
ANA	0.32	0.38		ANA	1.84	0.03		Accesión	Citoquininas	Giberelinas	Supervivencia	Oxidación				Accesión	Citoquininas	Giberelinas	Supervivencia	Oxidación
TDZ	0.42	0.45		TDZ	1.25	0.97					(%)	(z)							(%)	(z)
BAP	0.26	0.4		BAP	0.19	1.47		Purén	0.5 TDZ	1 GA3	75	0,66 cdef				Purén	0.3 IBA	1 GA3	75	0,00 a
SRC	0.42	0.62		SRC	4.28	4.06			0.5 TDZ	-	78	0,75 def					0.3 IBA	-	75	0,56 c
									0.5 BAP	1 GA3	72	0,47 bcde					0.3 ANA	1 GA3	72	0,34 bc
Accesión	Auxina	Citoquininas	Supervivencia	Presencia de callo					0.5 BAP	-	66	0,13 ab					0.3 ANA	-	69	0,44 bc
			(%)						-	1 GA3	72	1,00 f					-	1 GA3	72	1,00 c
Purén	0,3 IBA	0,5 TDZ	50	0,03 a					-	-	100	0,81 ef					-	-	100	0,81 c
	0,3 IBA	0,5 BAP	81	0,25 b				Contulmo	0.5 TDZ	1 GA3	69	0,31 abc				Contulmo	0.3 IBA	1 GA3	78	0,00 a
	0,3 IBA	-	75	0,00 a					0.5 TDZ	-	72	0,25 ab					0.3 IBA	-	72	0,19 ab
	0,3 ANA	0,5 TDZ	72	0,00 a					0.5 BAP	1 GA3	72	0,38 abcd					0.3 ANA	1 GA3	72	0,41 bc
	0,3 ANA	0,5 BAP	69	0,00 a					0.5 BAP	-	75	0,13 ab					0.3 ANA	-	81	0,47 bc
	0,3 ANA	-	69	0,00 a					-	1 GA3	75	0,00 a					-	1 GA3	75	0,00 a
	-	0,5 TDZ	78	0,00 a					-	-	94	0,66 cdef					-	-	94	0,66 c
	-	0,5 BAP	66	0,00 a				Significancia			ns	**				Significancia			ns	**
	-	-	100	0,00 a
Contulmo	0,3 IBA	0,5 TDZ	81	0,38 b
	0,3 IBA	0,5 BAP	88	0,00a
	0,3 IBA	-	72	0,06 a
	0,3 ANA	0,5 TDZ	66	0,00 a
	0,3 ANA	0,5 BAP	69	0,00 a
	0,3 ANA	-	81	0,00 a
	-	0,5 TDZ	72	0,00 a
	-	0,5 BAP	75	0,00 a
	-	-	94	0,00 a
Significancia			ns	**

## Sheet: Hoja2
Auxina*Citoquinina
	Número de Brote			Número de Hojas		Altura de Planta		Número de Raíces
	gl	CM	p-valor	CM	p-valor	CM	p-valor	CM	p-valor
Accesión	1	161.5	**	0.96	ns	0.33	*	1.13	ns
Auxina	2	49.77	**	80.31	**	0.09	ns	5.95	ns
Citoquinina	2	89.1	**	46.54	**	0.03	ns	29.86	**
INTERACCIONES
Accesión*Auxina	2	0.56	ns	7.59	ns	0.01	ns	1.48	ns
Accesión*Citoquinina	2	9.93	ns	12.68	ns	0.02	ns	2.77	ns
Auxina*Citoquinina	4	43.94	**	54.41	**	0.14	ns	23.81	**
Accesión*Auxina*Citoquinina	4	7.09	ns	13.42	ns	0.04	ns	5.77	*
Error	126	7.53		8.83		0.06		2.03
Total	143
Citoquininas*Giberelina
	Número de Brote			Número de Hojas		Altura de Planta		Número de Raíces
	gl	CM	p-valor	CM	p-valor	CM	p-valor	CM	p-valor
Accesión	1	79.6	**	0.27	ns	0.24	*	0.09	ns
Citoquininas	2	39.9	**	95.07	**	0.14	ns	50.16	**
Giberelinas	1	65.7	**	33.74	ns	0	ns	17.44	**
INTERACCIONES
Accesión*Citoquininas	2	11.23	ns	2.41	ns	0.04	ns	3.94	*
Accesión*Giberelinas	1	0.45	ns	7.36	ns	0.01	ns	2.48	ns
Citoquininas*Giberelinas	2	85.04	**	33.93	ns	0.03	ns	11.71	**
Accesión*Citoquininas*Giberelinas	2	13.3	ns	5.92	ns	0.01	ns	4.38	*
Error	84	6.39		11.15		0.05		1.16
Total	95
Auxina*Giberelina
	Número de Brote			Número de Hojas		Altura de Planta		Número de Raíces
	gl	CM	p-valor	CM	p-valor	CM	p-valor	CM	p-valor
Accesión	1	77.49	**	13.13	ns	0.1	ns	3.86	ns
Auxinas	2	1.77	ns	105.18	**	0.2	*	28.04	**
Giberelinas	1	4.93	ns	0.67	ns	0	ns	3.66	ns
INTERACCIONES
Accesión*Auxinas	2	9.29	ns	2.18	ns	0.04	ns	9.49	*
Accesión*Giberelinas	1	0	ns	0.51	ns	0.1	ns	0.03	ns
Auxinas*Giberelinas	2	8.98	ns	61.99	**	0.04	ns	20.59	**
Accesión*Auxinas*Giberelinas	2	0.74	ns	17.33	ns	0	ns	3.59	ns
Error	84	3.09		10.09		0.05		2.34
Total	95
